# Supplementary material for: Activated polymorphonuclear derived extracellular vesicles are potential biomarkers of periprosthetic joint infection
Source: PLoS One. 2022 May 9;17(5):e0268076. doi: 10.1371/journal.pone.0268076 (PMC9084519; doi:10.1371/journal.pone.0268076)
Supplement: S1 Data — (XLS) [file pone.0268076.s001.xls]

## Sheet: kvanti_minden_minta
	2018_feb_norm	2018_julius_norm	2018_julius_norm	2018_julius_norm	2018_julius_norm	2018_julius_norm	2020_dec_norm	2020_dec_norm	2020_dec_norm		2018_feb_szepszis	2020_dec_szepszis	2020_dec_szepszis	2020_dec_szepszis	2020_dec_szepszis	2020_dec_szepszis		2018_juius_szepszis	2018_juius_szepszis	2018_juius_szepszis	2020_dec_szepszis	2020_dec_szepszis	2020_dec_szepszis	2020_dec_szepszis
Fasta headers	Steril_2018feb	Steril_12	Steril_13	Steril_14_2	Steril_15	Steril_16_2	ST_17_ujra	ST_18	ST_19		Szepszis_AKUT_2018feb	SZ_AKUT_13	SZ_AKUT_15	SZ_AKUT_17	SZ_AKUT_20_ujra	SZ_AKUT_21		Szepszis_LOW_7	Szepszis_LOW_8	Szepszis_LOW_9	SZ_LOW_14	SZ_LOW_18	SZ_LOW_19	SZ_LOW_4		STERIL AVERAGE	AKUT AVERAGE	LOW AVERAGE		Fasta headers
;>sp|P02768|ALBU_HUMAN Albumin OS=Homo sapiens OX=9606 GN=ALB PE=1 SV=2	28.766	7.84572	3.63934	12.225	15.4703	16.2891	10.9857	16.7362	11.442		18.7613	7.93446	17.108	9.12532	2.38384	12.5274		12.8228	17.3542	18.4573	19.5183	24.2376	4.59555	12.1931		13.711	11.3067	15.597		;>sp|P02768|ALBU_HUMAN Albumin OS=Homo sapiens OX=9606 GN=ALB PE=1 SV=2
>sp|P01857|IGHG1_HUMAN Immunoglobulin heavy constant gamma 1 OS=Homo sapiens OX=9606 GN=IGHG1 PE=1 SV=1	9.65467	0.543565	0.551641	5.98376	6.04799	7.46709	4.19443	3.98167	8.16994		14.4016	2.20479	4.70125	2.00293	2.00927	12.1223		7.54197	6.36767	7.46699	6.53373	9.05521	3.15605	6.03224		5.1772	6.24036	6.59341		>sp|P01857|IGHG1_HUMAN Immunoglobulin heavy constant gamma 1 OS=Homo sapiens OX=9606 GN=IGHG1 PE=1 SV=1
>sp|P01834|IGKC_HUMAN Immunoglobulin kappa constant OS=Homo sapiens OX=9606 GN=IGKC PE=1 SV=2	5.08663	5.44623	0.744562	3.42751	4.45429	4.51639	27.9156	3.41056	10.4909		6.98145	1.9523	3.76849	2.08495	1.37933	5.91995		3.82052	4.2093	4.21931	4.84659	6.22165	1.58357	6.51843		7.27697	3.68108	4.48848		>sp|P01834|IGKC_HUMAN Immunoglobulin kappa constant OS=Homo sapiens OX=9606 GN=IGKC PE=1 SV=2
>sp|P01009|A1AT_HUMAN Alpha-1-antitrypsin OS=Homo sapiens OX=9606 GN=SERPINA1 PE=1 SV=3	4.56542	5.80643	3.53598	4.04879	3.65569	4.07896	0.313271	4.24466	0.505994		5.56548	1.38408	4.14432	5.07288	0.331479	0.581392		5.30709	3.75737	3.88943	2.44264	1.02368	0.38426	1.37586		3.41724	2.8466	2.59719		>sp|P01009|A1AT_HUMAN Alpha-1-antitrypsin OS=Homo sapiens OX=9606 GN=SERPINA1 PE=1 SV=3
>sp|P02647|APOA1_HUMAN Apolipoprotein A-I OS=Homo sapiens OX=9606 GN=APOA1 PE=1 SV=1	4.46025	2.72957	0.578424	4.99985	4.38872	2.78612	0.457221	3.57315	0.382856		2.21778	0.132446	1.46542	1.96999	0.295049	0.384952		2.65369	4.22074	4.53718	2.07948	0.571457	0.0933509	0.0510164		2.70624	1.07761	2.02956		>sp|P02647|APOA1_HUMAN Apolipoprotein A-I OS=Homo sapiens OX=9606 GN=APOA1 PE=1 SV=1
>sp|P0DOY3|IGLC3_HUMAN Immunoglobulin lambda constant 3 OS=Homo sapiens OX=9606 GN=IGLC3 PE=1 SV=1;>sp|P0DOY2|IGLC2_HUMAN Immunoglobulin lambda constant 2 OS=Homo sapiens OX=9606 GN=IGLC2 PE=1 SV=1	4.33045	4.636	1.95291	5.80525	4.91042	4.379	2.08672	0.742476	2.47687		4.4815	0.597868	1.26314	0.382969	0.488563	3.48903		9.73698	5.25974	6.23331	1.33856	1.73502	0.555017	1.79461		3.48001	1.78385	3.8076		>sp|P0DOY3|IGLC3_HUMAN Immunoglobulin lambda constant 3 OS=Homo sapiens OX=9606 GN=IGLC3 PE=1 SV=1;>sp|P0DOY2|IGLC2_HUMAN Immunoglobulin lambda constant 2 OS=Homo sapiens OX=9606 GN=IGLC2 PE=1 SV=1
>sp|P02787|TRFE_HUMAN Serotransferrin OS=Homo sapiens OX=9606 GN=TF PE=1 SV=3	3.71639	3.26835	2.72798	2.50097	2.12372	1.83403	1.06394	5.76857	1.61923		1.8196	0.513451	2.5942	1.85099	0.384803	1.16512		2.19874	2.63736	2.55774	3.36277	4.04345	0.677263	1.20725		2.73591	1.38803	2.38351		>sp|P02787|TRFE_HUMAN Serotransferrin OS=Homo sapiens OX=9606 GN=TF PE=1 SV=3
>sp|P01859|IGHG2_HUMAN Immunoglobulin heavy constant gamma 2 OS=Homo sapiens OX=9606 GN=IGHG2 PE=1 SV=2	2.85997	2.53181	0.966512	1.51055	3.49111	3.00766	0.525189	5.61071	1.11627		1.44185	0.57398	1.32639	2.49737	0.431208	3.73765		0.793655	2.47694	3.03382	0.577866	2.33877	0.72512	1.90259		2.4022	1.66808	1.69268		>sp|P01859|IGHG2_HUMAN Immunoglobulin heavy constant gamma 2 OS=Homo sapiens OX=9606 GN=IGHG2 PE=1 SV=2
>sp|P01876|IGHA1_HUMAN Immunoglobulin heavy constant alpha 1 OS=Homo sapiens OX=9606 GN=IGHA1 PE=1 SV=2	2.58666	0.992553	2.23724	2.55817	1.4149	1.81055	1.18219	2.57868	2.466		2.19131	0.461649	1.45088	1.89166	0.321618	4.73676		2.59591	1.12892	1.49509	1.84266	1.67642	0.501661	4.78393		1.98077	1.84231	2.00351		>sp|P01876|IGHA1_HUMAN Immunoglobulin heavy constant alpha 1 OS=Homo sapiens OX=9606 GN=IGHA1 PE=1 SV=2
>sp|P02763|A1AG1_HUMAN Alpha-1-acid glycoprotein 1 OS=Homo sapiens OX=9606 GN=ORM1 PE=1 SV=1	2.11026	0.803757	1.08171	0.655825	0.497731	0.728063	1.90185	2.47933	0.828766		2.55819	1.15643	3.23334	2.96686	0.464666	5.08311		1.08551	0.630631	0.846717	4.28958	2.13267	0.971836	5.0472		1.23192	2.5771	2.14345		>sp|P02763|A1AG1_HUMAN Alpha-1-acid glycoprotein 1 OS=Homo sapiens OX=9606 GN=ORM1 PE=1 SV=1
>sp|P01860|IGHG3_HUMAN Immunoglobulin heavy constant gamma 3 OS=Homo sapiens OX=9606 GN=IGHG3 PE=1 SV=2	1.13295	2.67847	2.59429	2.87578	0.916884	1.29851	0	0.0644986	0.532351		1.81805	0.112978	0	0	0.159896	1.14806		5.31068	1.0417	1.31345	0	0	0	0.138694		1.34375	0.539831	1.11493		>sp|P01860|IGHG3_HUMAN Immunoglobulin heavy constant gamma 3 OS=Homo sapiens OX=9606 GN=IGHG3 PE=1 SV=2
>sp|P01023|A2MG_HUMAN Alpha-2-macroglobulin OS=Homo sapiens OX=9606 GN=A2M PE=1 SV=3	1.03879	1.04218	1.17831	0.616308	0.570236	0.310788	2.40053	5.46044	0.928822		1.60782	0.395467	1.91556	1.40537	0.443315	1.12237		0.790687	0.642034	0.565468	3.74507	1.86526	0.270171	0.869827		1.50516	1.14832	1.24979		>sp|P01023|A2MG_HUMAN Alpha-2-macroglobulin OS=Homo sapiens OX=9606 GN=A2M PE=1 SV=3
>sp|P02751|FINC_HUMAN Fibronectin OS=Homo sapiens OX=9606 GN=FN1 PE=1 SV=5	0.941031	1.16923	0.964108	0.309388	0.495901	0.350783	2.50965	2.87816	1.56541		0.316846	0.099659	0.426959	0.202345	0.334503	0.391467		0.631162	0.383355	1.04698	1.05045	1.3544	0.162085	0.0250596		1.24263	0.295296	0.664784		>sp|P02751|FINC_HUMAN Fibronectin OS=Homo sapiens OX=9606 GN=FN1 PE=1 SV=5
>sp|P02790|HEMO_HUMAN Hemopexin OS=Homo sapiens OX=9606 GN=HPX PE=1 SV=2	0.913007	1.66898	1.3697	1.16368	1.04544	0.545432	0.159495	1.55258	0.238846		1.24085	0.110494	0.505563	0.545543	0.0520641	0.402162		0.923085	1.0275	1.12995	0.904306	0.602033	0.0877969	0.165105		0.961905	0.476113	0.691396		>sp|P02790|HEMO_HUMAN Hemopexin OS=Homo sapiens OX=9606 GN=HPX PE=1 SV=2
>sp|P02652|APOA2_HUMAN Apolipoprotein A-II OS=Homo sapiens OX=9606 GN=APOA2 PE=1 SV=1	0.88717	1.8634	1.68921	1.01989	0.996827	0.550339	0	0	0.0926433		0.398755	0.0693516	0.137473	0.115634	0	0		0.520343	1.27207	0.668034	0.0221763	0	0	0		0.788831	0.120202	0.35466		>sp|P02652|APOA2_HUMAN Apolipoprotein A-II OS=Homo sapiens OX=9606 GN=APOA2 PE=1 SV=1
>sp|P01861|IGHG4_HUMAN Immunoglobulin heavy constant gamma 4 OS=Homo sapiens OX=9606 GN=IGHG4 PE=1 SV=1	0.841392	0.604902	0.671874	0.538685	0.0758861	0.201695	0.241522	0.450385	0.296401		1.67385	0	0.0765885	0.1027	0.0978516	1.08107		0.063628	0.462822	0.268074	0.0848375	0.255922	0.152417	0.0978515		0.43586	0.505343	0.197936		>sp|P01861|IGHG4_HUMAN Immunoglobulin heavy constant gamma 4 OS=Homo sapiens OX=9606 GN=IGHG4 PE=1 SV=1
>sp|P19652|A1AG2_HUMAN Alpha-1-acid glycoprotein 2 OS=Homo sapiens OX=9606 GN=ORM2 PE=1 SV=2	0.791026	0.184493	0.401794	0.238655	0.155951	0.200425	0.114073	0.539319	0.136201		0.5411	0.0733536	0.396253	0.310403	0.0535736	0.408677		0.216763	0.171287	0.183194	0.522527	0.287941	0.0813194	0.25672		0.306882	0.297227	0.245679		>sp|P19652|A1AG2_HUMAN Alpha-1-acid glycoprotein 2 OS=Homo sapiens OX=9606 GN=ORM2 PE=1 SV=2
>sp|P02765|FETUA_HUMAN Alpha-2-HS-glycoprotein OS=Homo sapiens OX=9606 GN=AHSG PE=1 SV=2	0.732377	1.28547	0.824687	0.735708	0.545358	0.514205	0.506285	1.15965	1.11729		0.272979	0	0.510601	0.320976	0.831563	0.155087		0.481831	0.578479	0.574506	0.630573	0.433167	0.237846	0.175242		0.824558	0.348534	0.444521		>sp|P02765|FETUA_HUMAN Alpha-2-HS-glycoprotein OS=Homo sapiens OX=9606 GN=AHSG PE=1 SV=2
>sp|P02766|TTHY_HUMAN Transthyretin OS=Homo sapiens OX=9606 GN=TTR PE=1 SV=1	0.72788	1.84852	0.680614	1.4818	1.24073	1.03554	0.333353	1.10314	0.40329		0.508305	0.38554	0.592711	0.378925	0.139847	0.379113		0.878034	1.67792	1.3563	1.27381	1.17353	0.176677	0.0522506		0.983874	0.397407	0.941219		>sp|P02766|TTHY_HUMAN Transthyretin OS=Homo sapiens OX=9606 GN=TTR PE=1 SV=1
>sp|P04217|A1BG_HUMAN Alpha-1B-glycoprotein OS=Homo sapiens OX=9606 GN=A1BG PE=1 SV=4	0.719443	0.812596	0.930494	0.411449	0.446361	0.316226	0.335956	0.517062	0.450848		0.484994	0.0405312	0.448031	0.269442	0.11581	0.723529		0.380604	0.481795	0.442976	0.640278	0.291166	0.0499772	0.0942286		0.548937	0.347056	0.340146		>sp|P04217|A1BG_HUMAN Alpha-1B-glycoprotein OS=Homo sapiens OX=9606 GN=A1BG PE=1 SV=4
>sp|P01619|KV320_HUMAN Immunoglobulin kappa variable 3-20 OS=Homo sapiens OX=9606 GN=IGKV3-20 PE=1 SV=2	0.665858	0.852901	0.219061	0.522195	0.705311	1.121	0.206755	0.549201	0.633431		0.644562	0.0960901	0.11619	0.0797246	0.185874	1.02449		0.616092	0.707488	0.713338	0.648339	0.743313	0.154797	0.722001		0.608412	0.357821	0.615053		>sp|P01619|KV320_HUMAN Immunoglobulin kappa variable 3-20 OS=Homo sapiens OX=9606 GN=IGKV3-20 PE=1 SV=2
>sp|P01024|CO3_HUMAN Complement C3 OS=Homo sapiens OX=9606 GN=C3 PE=1 SV=2	0.651354	3.48153	3.80583	1.93482	2.32158	0.939556	2.78105	1.37341	1.77064		0.835818	0.399274	1.69201	1.45211	0.502154	2.69746		1.74207	2.99765	1.41553	2.03635	1.56157	0.634192	0.801264		2.11775	1.26314	1.59838		>sp|P01024|CO3_HUMAN Complement C3 OS=Homo sapiens OX=9606 GN=C3 PE=1 SV=2
>sp|P00450|CERU_HUMAN Ceruloplasmin OS=Homo sapiens OX=9606 GN=CP PE=1 SV=1	0.635155	0.660501	0.72034	0.38097	0.368148	0.201567	1.35506	0.792389	0.901014		0.430445	0.268436	0.569324	0.477382	0.233549	1.16186		0.49938	0.391827	0.394719	0.672455	0.904405	0.115172	0.0950498		0.668349	0.5235	0.439001		>sp|P00450|CERU_HUMAN Ceruloplasmin OS=Homo sapiens OX=9606 GN=CP PE=1 SV=1
>sp|P01780|HV307_HUMAN Immunoglobulin heavy variable 3-7 OS=Homo sapiens OX=9606 GN=IGHV3-7 PE=1 SV=2	0.604452	0.639936	0.723171	0.259183	0.419069	0.305302	0	0.521008	0.101847		0.496533	0.0877435	0.283974	0.179255	0.132699	0.0902513		0.453513	0.197621	0.346674	0.266755	0.185418	0	0.276332		0.397108	0.211743	0.246616		>sp|P01780|HV307_HUMAN Immunoglobulin heavy variable 3-7 OS=Homo sapiens OX=9606 GN=IGHV3-7 PE=1 SV=2
>sp|P63261|ACTG_HUMAN Actin, cytoplasmic 2 OS=Homo sapiens OX=9606 GN=ACTG1 PE=1 SV=1	0.569038	0.611859	0.885556	0.162891	0.285759	0.647704	1.31543	0.634031	2.07601		0.597347	5.5033	1.20687	1.29997	5.75625	0.819014		0.174638	0.13243	0.451998	0.605437	1.23424	3.01983	3.63633		0.798697	2.53046	1.32213		>sp|P63261|ACTG_HUMAN Actin, cytoplasmic 2 OS=Homo sapiens OX=9606 GN=ACTG1 PE=1 SV=1
>sp|P02774|VTDB_HUMAN Vitamin D-binding protein OS=Homo sapiens OX=9606 GN=GC PE=1 SV=2	0.562278	0.717911	0.644686	0.372221	0.445013	0.329547	0.408092	0.497962	0.28936		0.476289	0.089509	0.528337	0.623617	0.209309	0.311502		0.394397	0.504649	0.312225	0.550295	0.226414	0.879481	0.170136		0.474119	0.373094	0.433943		>sp|P02774|VTDB_HUMAN Vitamin D-binding protein OS=Homo sapiens OX=9606 GN=GC PE=1 SV=2
>sp|P00738|HPT_HUMAN Haptoglobin OS=Homo sapiens OX=9606 GN=HP PE=1 SV=1	0.53892	3.05589	1.58113	3.63743	2.97124	1.36837	1.46158	0.20954	4.38395		2.13836	1.43942	2.22004	2.40407	1.46523	6.08897		2.29352	0.133485	0.650412	4.47843	4.86227	1.4185	3.6154		2.13423	2.62602	2.49315		>sp|P00738|HPT_HUMAN Haptoglobin OS=Homo sapiens OX=9606 GN=HP PE=1 SV=1
>sp|P01871|IGHM_HUMAN Immunoglobulin heavy constant mu OS=Homo sapiens OX=9606 GN=IGHM PE=1 SV=4	0.514561	0.677014	1.43003	0.421769	0.755733	0.354693	1.1688	0.854109	0.898242		0.757506	0.183905	0.665664	0.355999	0.971306	0.961457		0.744332	2.14919	0.869905	1.07654	0.419135	0.249071	0.226944		0.786105	0.649306	0.819302		>sp|P01871|IGHM_HUMAN Immunoglobulin heavy constant mu OS=Homo sapiens OX=9606 GN=IGHM PE=1 SV=4
>sp|O75339|CILP1_HUMAN Cartilage intermediate layer protein 1 OS=Homo sapiens OX=9606 GN=CILP PE=1 SV=4	0.513745	0	0	0	0.0822862	0	0.48964	0.411617	0.356239		0.789118	2.03686	1.23945	0.319045	0.477945	0.254638		0	0.0817605	0.132963	0.963888	0.815547	0	2.23701		0.205947	0.852843	0.604452		>sp|O75339|CILP1_HUMAN Cartilage intermediate layer protein 1 OS=Homo sapiens OX=9606 GN=CILP PE=1 SV=4
>sp|P01877|IGHA2_HUMAN Immunoglobulin heavy constant alpha 2 OS=Homo sapiens OX=9606 GN=IGHA2 PE=1 SV=4	0.513175	0.155466	0.535418	0.468449	0.184598	0.182149	0	0	0		0.178597	0	0	0	0	0		0.120328	0.312086	0.252042	0	0	0	0		0.226584	0.0297661	0.0977794		>sp|P01877|IGHA2_HUMAN Immunoglobulin heavy constant alpha 2 OS=Homo sapiens OX=9606 GN=IGHA2 PE=1 SV=4
>sp|P10643|CO7_HUMAN Complement component C7 OS=Homo sapiens OX=9606 GN=C7 PE=1 SV=2	0.497377	0.0658851	0.0774266	0.049771	0.0470823	0.0497442	0	0.0099485	0		1.4697	0.023752	0.0166099	0.0330887	0.0453913	0		0.0516644	0.0698695	0.0432527	0	0	0.0234311	0		0.0885816	0.264757	0.0268882		>sp|P10643|CO7_HUMAN Complement component C7 OS=Homo sapiens OX=9606 GN=C7 PE=1 SV=2
>sp|P06310|KV230_HUMAN Immunoglobulin kappa variable 2-30 OS=Homo sapiens OX=9606 GN=IGKV2-30 PE=3 SV=2	0.492927	0	0	0.139344	0.357315	0.560378	0	0	0		0.310571	0	0	0.12203	0.170535	0		0.176702	0.128089	0.290758	0.180565	0.161328	0	0		0.172218	0.100523	0.13392		>sp|P06310|KV230_HUMAN Immunoglobulin kappa variable 2-30 OS=Homo sapiens OX=9606 GN=IGKV2-30 PE=3 SV=2
>sp|P02679|FIBG_HUMAN Fibrinogen gamma chain OS=Homo sapiens OX=9606 GN=FGG PE=1 SV=3	0.468598	0.810516	0.694343	1.38748	1.32467	1.11878	0.811272	1.62026	1.11047		1.72088	1.37856	3.90296	3.41682	1.05747	1.13005		0.792981	0.974027	0.593393	2.57681	0.906678	1.28018	1.8276		1.03849	2.10112	1.27881		>sp|P02679|FIBG_HUMAN Fibrinogen gamma chain OS=Homo sapiens OX=9606 GN=FGG PE=1 SV=3
>sp|P0DP03|HVC05_HUMAN Immunoglobulin heavy variable 3-30-5 OS=Homo sapiens OX=9606 GN=IGHV3-30-5 PE=3 SV=1	0.45916	0	0.532969	0.294854	0.441551	0.450979	0	0.164116	0.117781		0.384865	0.0942295	0.153075	0.129051	0.116863	0.195402		0.52754	0.309267	0.444355	0.172123	0.135551	0.0887709	0.245663		0.27349	0.178914	0.274753		>sp|P0DP03|HVC05_HUMAN Immunoglobulin heavy variable 3-30-5 OS=Homo sapiens OX=9606 GN=IGHV3-30-5 PE=3 SV=1
>sp|P15144|AMPN_HUMAN Aminopeptidase N OS=Homo sapiens OX=9606 GN=ANPEP PE=1 SV=4	0.435709	0.0538958	0.145257	0.0120207	0.0257502	0.0480099	0.143763	0.0909105	0.122391		0.306132	0.209758	0.0695315	0.0451031	0.440623	0.0397583		0.013117	0.0130074	0.0459543	0.0346048	0.0653538	0.197604	0.056249		0.119745	0.185151	0.0608415		>sp|P15144|AMPN_HUMAN Aminopeptidase N OS=Homo sapiens OX=9606 GN=ANPEP PE=1 SV=4
>sp|P01019|ANGT_HUMAN Angiotensinogen OS=Homo sapiens OX=9606 GN=AGT PE=1 SV=1	0.427425	0.408216	0.474729	0.13554	0.246486	0.0945959	0.253998	0.555073	0.0855166		0.36445	0.0549712	0.248203	0.331278	0.0425461	0.174833		0.231201	0.18654	0.210763	0.389049	0.250221	0	0		0.297953	0.202713	0.181111		>sp|P01019|ANGT_HUMAN Angiotensinogen OS=Homo sapiens OX=9606 GN=AGT PE=1 SV=1
>sp|P02649|APOE_HUMAN Apolipoprotein E OS=Homo sapiens OX=9606 GN=APOE PE=1 SV=1	0.412458	0.380551	1.01588	0.238303	0.281549	0.523665	0.039947	0.317884	0.131275		0.117657	0	0.0492899	0.0573687	0.0809465	0.0253651		0.115371	0.151422	0.326764	0.0519434	0.0969942	0.02395	0		0.371279	0.0551045	0.109492		>sp|P02649|APOE_HUMAN Apolipoprotein E OS=Homo sapiens OX=9606 GN=APOE PE=1 SV=1
>sp|B9A064|IGLL5_HUMAN Immunoglobulin lambda-like polypeptide 5 OS=Homo sapiens OX=9606 GN=IGLL5 PE=2 SV=2	0.380139	0.71316	1.49016	0.536008	0.723166	0.562212	0.896884	1.1427	0.733444		0.491129	0.269712	0.680609	0.498548	0.187731	1.58034		0.485831	0.551759	0.551627	1.29595	1.37712	0.436172	0.520489		0.797541	0.618012	0.745564		>sp|B9A064|IGLL5_HUMAN Immunoglobulin lambda-like polypeptide 5 OS=Homo sapiens OX=9606 GN=IGLL5 PE=2 SV=2
>sp|P01008|ANT3_HUMAN Antithrombin-III OS=Homo sapiens OX=9606 GN=SERPINC1 PE=1 SV=1	0.364387	0.809046	0.894588	0.489281	0.469026	0.350349	0.387862	0.519746	0.242113		0.258155	0.0181126	0.336876	0.223605	0.113035	0.513289		0.396777	0.523397	0.408463	0.400071	0.320439	0.194069	0.0122175		0.502933	0.243845	0.322205		>sp|P01008|ANT3_HUMAN Antithrombin-III OS=Homo sapiens OX=9606 GN=SERPINC1 PE=1 SV=1
>sp|P02675|FIBB_HUMAN Fibrinogen beta chain OS=Homo sapiens OX=9606 GN=FGB PE=1 SV=2	0.352346	0.995225	0.733799	1.64669	1.51947	1.20543	1.85322	1.18809	1.87266		1.2482	0.772984	1.17548	1.19147	0.896973	1.83047		1.021	1.24143	0.739868	2.0303	1.26657	0.780576	0.866824		1.26299	1.18593	1.13522		>sp|P02675|FIBB_HUMAN Fibrinogen beta chain OS=Homo sapiens OX=9606 GN=FGB PE=1 SV=2
>sp|P51884|LUM_HUMAN Lumican OS=Homo sapiens OX=9606 GN=LUM PE=1 SV=2	0.349636	0.508424	0.437632	0.13594	0.182718	0.0872276	0.0547179	0.526375	0.0370044		0.0829263	0.0311944	0.109484	0.116205	0.0284301	0.0521895		0.175455	0.16921	0.246541	0.103795	0.110006	0	0		0.257742	0.0700715	0.115001		>sp|P51884|LUM_HUMAN Lumican OS=Homo sapiens OX=9606 GN=LUM PE=1 SV=2
>sp|P02749|APOH_HUMAN Beta-2-glycoprotein 1 OS=Homo sapiens OX=9606 GN=APOH PE=1 SV=3	0.347249	0.417145	0.43725	0.276778	0.248782	0.133273	0.334522	0.283364	0.349116		0.268214	0.0319096	0.352338	0.13649	0	0.312485		0.209881	0.318802	0.196776	0.747271	0.544868	0.270553	0.184825		0.314165	0.183573	0.353282		>sp|P02749|APOH_HUMAN Beta-2-glycoprotein 1 OS=Homo sapiens OX=9606 GN=APOH PE=1 SV=3
>sp|P02671|FIBA_HUMAN Fibrinogen alpha chain OS=Homo sapiens OX=9606 GN=FGA PE=1 SV=2	0.343646	0.574027	0.49585	1.19066	0.893204	0.506708	2.20632	0.809595	2.04202		1.2048	0.268094	1.37194	1.27672	0.779794	1.27526		0.850161	0.713109	0.423764	1.8395	1.29579	0.330672	0.455304		1.00689	1.02943	0.844044		>sp|P02671|FIBA_HUMAN Fibrinogen alpha chain OS=Homo sapiens OX=9606 GN=FGA PE=1 SV=2
>sp|P01042|KNG1_HUMAN Kininogen-1 OS=Homo sapiens OX=9606 GN=KNG1 PE=1 SV=2	0.313898	0.749144	0.721373	0.510898	0.475382	0.344332	0.140204	0.362177	0.514908		0.267155	0.00735629	0.48221	0.14205	0.103947	0.63333		0.412822	0.462581	0.318992	0.626657	0.656767	0.0319216	0.025847		0.459146	0.272675	0.362227		>sp|P01042|KNG1_HUMAN Kininogen-1 OS=Homo sapiens OX=9606 GN=KNG1 PE=1 SV=2
>sp|P0C0L4|CO4A_HUMAN Complement C4-A OS=Homo sapiens OX=9606 GN=C4A PE=1 SV=2	0.287783	0.675203	0.43388	0.496764	0.465032	0.267592	0.468563	0.5146	0.637994		0.341232	0.135529	0.454874	0.349933	0.313126	1.23092		0.253884	0.451451	0.199307	0.719371	0.478134	0.227137	0.13378		0.471935	0.470935	0.351866		>sp|P0C0L4|CO4A_HUMAN Complement C4-A OS=Homo sapiens OX=9606 GN=C4A PE=1 SV=2
>sp|Q09666|AHNK_HUMAN Neuroblast differentiation-associated protein AHNAK OS=Homo sapiens OX=9606 GN=AHNAK PE=1 SV=2	0.287106	0.11381	0.274731	0.0566664	0.0788782	0.156493	2.22205	1.12097	1.59296		0.208776	2.28759	0.627094	0.241023	1.15286	0.23835		0.0270273	0.046308	0.0896305	0.483902	1.79019	0.0957563	0.408713		0.655963	0.792616	0.420219		>sp|Q09666|AHNK_HUMAN Neuroblast differentiation-associated protein AHNAK OS=Homo sapiens OX=9606 GN=AHNAK PE=1 SV=2
>sp|P02753|RET4_HUMAN Retinol-binding protein 4 OS=Homo sapiens OX=9606 GN=RBP4 PE=1 SV=3	0.272231	0.204556	0.20646	0.0882189	0.112769	0.0776166	0	0.0416668	0.0465776		0.173006	0	0.0429989	0.0176682	0	0.0652691		0.147696	0.179292	0.122372	0.09047	0.0768946	0	0		0.116677	0.0498237	0.0881035		>sp|P02753|RET4_HUMAN Retinol-binding protein 4 OS=Homo sapiens OX=9606 GN=RBP4 PE=1 SV=3
>sp|P04196|HRG_HUMAN Histidine-rich glycoprotein OS=Homo sapiens OX=9606 GN=HRG PE=1 SV=1	0.271123	0.513516	0.490772	0.258542	0.272479	0.186138	0.164779	0.184741	0.143311		0.177008	0.0230334	0.107519	0.0692658	0.0613648	0.166581		0.130743	0.223326	0.144224	0.154307	0.191513	0.0420304	0		0.276156	0.100795	0.126592		>sp|P04196|HRG_HUMAN Histidine-rich glycoprotein OS=Homo sapiens OX=9606 GN=HRG PE=1 SV=1
>sp|P23142|FBLN1_HUMAN Fibulin-1 OS=Homo sapiens OX=9606 GN=FBLN1 PE=1 SV=4	0.271015	0	0.0264373	0.0273637	0.0339542	0.0228112	0.19284	0.0195958	0.0225526		0.50041	0.0236445	0.00658039	0.0068832	0.0383273	0		0.0152313	0.0302422	0.0187754	0.0134609	0.0104999	0.01022	0		0.0685078	0.0959743	0.0140614		>sp|P23142|FBLN1_HUMAN Fibulin-1 OS=Homo sapiens OX=9606 GN=FBLN1 PE=1 SV=4
>sp|P19827|ITIH1_HUMAN Inter-alpha-trypsin inhibitor heavy chain H1 OS=Homo sapiens OX=9606 GN=ITIH1 PE=1 SV=3	0.268628	0.431148	0.521128	0.239248	0.232042	0.148192	0.51163	0.526975	0.165412		0.13553	0.00990404	0.128173	0.122962	0.121381	0.216859		0.199242	0.248967	0.245941	0.563587	0.220036	0.106982	0.0153523		0.338267	0.122468	0.228587		>sp|P19827|ITIH1_HUMAN Inter-alpha-trypsin inhibitor heavy chain H1 OS=Homo sapiens OX=9606 GN=ITIH1 PE=1 SV=3
>sp|O75150|BRE1B_HUMAN E3 ubiquitin-protein ligase BRE1B OS=Homo sapiens OX=9606 GN=RNF40 PE=1 SV=5	0.250505	0	0	0.370907	0.374272	0.199089	0	0	0		0.886661	0	0	0	0	0		0.329417	0	0.276901	0	0	0	0		0.132753	0.147777	0.0866168		>sp|O75150|BRE1B_HUMAN E3 ubiquitin-protein ligase BRE1B OS=Homo sapiens OX=9606 GN=RNF40 PE=1 SV=5
>sp|P61769|B2MG_HUMAN Beta-2-microglobulin OS=Homo sapiens OX=9606 GN=B2M PE=1 SV=1	0.245794	0.124724	0.230264	0.0458017	0.0449056	0.127485	0.0627793	0.454174	0.271707		0.185557	0	0.0861714	0	0.50137	0.337839		0.0812409	0.0386528	0.0712867	0.524633	0.214866	0	0		0.178626	0.185156	0.132954		>sp|P61769|B2MG_HUMAN Beta-2-microglobulin OS=Homo sapiens OX=9606 GN=B2M PE=1 SV=1
>sp|P05155|IC1_HUMAN Plasma protease C1 inhibitor OS=Homo sapiens OX=9606 GN=SERPING1 PE=1 SV=2	0.223359	0.525152	0.474415	0.354706	0.309039	0.24679	0	0.605838	0.0100278		0.157356	0	0.118927	0.374196	0.0650321	0.101638		0.268738	0.343879	0.245065	0.149198	0.0712259	0.0170972	0.0442896		0.305481	0.136192	0.162785		>sp|P05155|IC1_HUMAN Plasma protease C1 inhibitor OS=Homo sapiens OX=9606 GN=SERPING1 PE=1 SV=2
>sp|P01011|AACT_HUMAN Alpha-1-antichymotrypsin OS=Homo sapiens OX=9606 GN=SERPINA3 PE=1 SV=2	0.209101	0.64596	0.567752	0.430118	0.34718	0.273528	0.0838303	0.677724	0.104231		0.535105	0.158527	1.16697	0.256025	0.0846139	0.152653		0.559572	0.342961	0.375183	1.06216	0.318872	0.107271	0.0531611		0.371047	0.392316	0.40274		>sp|P01011|AACT_HUMAN Alpha-1-antichymotrypsin OS=Homo sapiens OX=9606 GN=SERPINA3 PE=1 SV=2
>sp|P27169|PON1_HUMAN Serum paraoxonase/arylesterase 1 OS=Homo sapiens OX=9606 GN=PON1 PE=1 SV=3	0.205914	0.159265	0.374674	0.0366612	0.0988274	0.0510698	0.231918	0.0707306	0.145725		0.0651149	0	0.0312216	0.0716889	0.0945111	0.118294		0.0425109	0.115802	0.092806	0.0247488	0.165338	0.0193225	0.0126961		0.152754	0.0634718	0.0676035		>sp|P27169|PON1_HUMAN Serum paraoxonase/arylesterase 1 OS=Homo sapiens OX=9606 GN=PON1 PE=1 SV=3
>sp|P08603|CFAH_HUMAN Complement factor H OS=Homo sapiens OX=9606 GN=CFH PE=1 SV=4	0.190085	0.425877	0.459338	0.362125	0.286491	0.226873	0.52658	0.491553	0.492218		0.196302	0.120659	0.391249	0.30298	0.151047	0.88687		0.295579	0.294386	0.20596	0.744705	0.89428	0.0940184	0.118364		0.384571	0.341518	0.378184		>sp|P08603|CFAH_HUMAN Complement factor H OS=Homo sapiens OX=9606 GN=CFH PE=1 SV=4
>sp|Q92954|PRG4_HUMAN Proteoglycan 4 OS=Homo sapiens OX=9606 GN=PRG4 PE=1 SV=3	0.187267	0.335997	0.274798	0.0603008	0.139346	0.0298159	1.00775	0.299276	0.571589		0.0749876	0.119417	0.0844829	0.00962853	0.0752717	0.0689662		0.116178	0.0748994	0.278604	0.0860186	0.25168	0	0.218614		0.322904	0.0721256	0.146571		>sp|Q92954|PRG4_HUMAN Proteoglycan 4 OS=Homo sapiens OX=9606 GN=PRG4 PE=1 SV=3
>sp|P00751|CFAB_HUMAN Complement factor B OS=Homo sapiens OX=9606 GN=CFB PE=1 SV=2	0.187113	0.524363	0.534183	0.392764	0.417322	0.114574	0.607324	0.243273	0.402531		0.171916	0.0227755	0.372321	0.351596	0.133783	0.820827		0.40581	0.338113	0.244221	0.637811	0.5235	0.123593	0.0875506		0.380383	0.312203	0.337229		>sp|P00751|CFAB_HUMAN Complement factor B OS=Homo sapiens OX=9606 GN=CFB PE=1 SV=2
>sp|P02656|APOC3_HUMAN Apolipoprotein C-III OS=Homo sapiens OX=9606 GN=APOC3 PE=1 SV=1	0.186251	0.599935	0.483155	0.57232	0.681281	0.0582965	0.0695457	0.16859	0.141494		0.0827721	0	0.431521	0.0997063	0	0.0297752		0.381665	0.851605	0.344889	0.199049	0.08177	0	0		0.328985	0.107296	0.265568		>sp|P02656|APOC3_HUMAN Apolipoprotein C-III OS=Homo sapiens OX=9606 GN=APOC3 PE=1 SV=1
>sp|Q13231|CHIT1_HUMAN Chitotriosidase-1 OS=Homo sapiens OX=9606 GN=CHIT1 PE=1 SV=1	0.185712	0.0969263	0.0700634	0.0380057	0.00820965	0.361675	0	0	0		0.00153904	0	0	0.00288934	0.0177398	0.018388		0.000906768	0	0.048028	0	0.0148579	0.284032	0.0151397		0.0845102	0.00675936	0.0518521		>sp|Q13231|CHIT1_HUMAN Chitotriosidase-1 OS=Homo sapiens OX=9606 GN=CHIT1 PE=1 SV=1
>sp|P07355|ANXA2_HUMAN Annexin A2 OS=Homo sapiens OX=9606 GN=ANXA2 PE=1 SV=2	0.182986	0.304298	0.741663	0.0582175	0.183217	0.523102	0.557782	0.500803	0.762574		0.0607624	1.11736	0.426414	0.287408	0.961295	0.04596		0.0435189	0.0771542	0.268057	0.158479	0.865418	0.382022	0.634714		0.423849	0.4832	0.347052		>sp|P07355|ANXA2_HUMAN Annexin A2 OS=Homo sapiens OX=9606 GN=ANXA2 PE=1 SV=2
>sp|P01742|HV169_HUMAN Immunoglobulin heavy variable 1-69 OS=Homo sapiens OX=9606 GN=IGHV1-69 PE=1 SV=2	0.165233	0.0825057	0.147059	0.101715	0.0611705	0.0967051	0.0185991	0	0		0.182396	0	0	0	0	0.0899102		0.119872	0.0761089	0.0552406	0	0.0527925	0.00959326	0		0.0747763	0.0453844	0.044801		>sp|P01742|HV169_HUMAN Immunoglobulin heavy variable 1-69 OS=Homo sapiens OX=9606 GN=IGHV1-69 PE=1 SV=2
>sp|Q9Y490|TLN1_HUMAN Talin-1 OS=Homo sapiens OX=9606 GN=TLN1 PE=1 SV=3	0.16086	0.0460552	0.136952	0.0290703	0.0674575	0.0751375	0	0.0376384	0.0113439		0.165407	0.0558563	0.115223	0.0786191	0.0338544	0		0.100398	0.0350628	0.0632223	0.0203645	0	0	0.014578		0.0627238	0.0748267	0.0333751		>sp|Q9Y490|TLN1_HUMAN Talin-1 OS=Homo sapiens OX=9606 GN=TLN1 PE=1 SV=3
>sp|HBB_HUMAN|(Common contaminant protein);>sp|P68871|HBB_HUMAN Hemoglobin subunit beta OS=Homo sapiens OX=9606 GN=HBB PE=1 SV=2	0.158596	0.813295	0.477538	0.716478	0.283379	1.37913	0.0711797	0.226383	0.184894		0.189855	0.875389	1.22454	5.15506	0.574795	0.0195322		0.366983	0.632789	0.139015	0.0162058	0.0816385	0.0709923	0.401791		0.478986	1.33986	0.244202		>sp|HBB_HUMAN|(Common contaminant protein);>sp|P68871|HBB_HUMAN Hemoglobin subunit beta OS=Homo sapiens OX=9606 GN=HBB PE=1 SV=2
>sp|P69905|HBA_HUMAN Hemoglobin subunit alpha OS=Homo sapiens OX=9606 GN=HBA1 PE=1 SV=2	0.158165	0.969281	0.704499	1.09553	0.349044	2.33791	0.0127562	0.435926	1.21675		0.164613	4.02029	4.6621	11.1509	0.947756	0.0219714		0.606056	0.850494	0.22608	0.0140252	0.384254	0.34076	2.18304		0.808873	3.4946	0.657815		>sp|P69905|HBA_HUMAN Hemoglobin subunit alpha OS=Homo sapiens OX=9606 GN=HBA1 PE=1 SV=2
>sp|P06312|KV401_HUMAN Immunoglobulin kappa variable 4-1 OS=Homo sapiens OX=9606 GN=IGKV4-1 PE=1 SV=1	0.152334	0.387311	0.333286	0.200917	0.298323	0.385228	0	0	0		0.398631	0	0	0	0	0		0.192073	0.332331	0.269712	0	0	0	0		0.195266	0.0664385	0.113445		>sp|P06312|KV401_HUMAN Immunoglobulin kappa variable 4-1 OS=Homo sapiens OX=9606 GN=IGKV4-1 PE=1 SV=1
>sp|P49747|COMP_HUMAN Cartilage oligomeric matrix protein OS=Homo sapiens OX=9606 GN=COMP PE=1 SV=2;	0.149228	0.744034	0.837651	0.335732	0.362374	0.181183	0.0528579	0.0721166	0.0537043		0.199713	0	0.0163989	0.0173306	0.031975	0		0.457212	0.27654	0.169921	0.0236746	0.072346	0	0		0.309876	0.0442362	0.142813		>sp|P49747|COMP_HUMAN Cartilage oligomeric matrix protein OS=Homo sapiens OX=9606 GN=COMP PE=1 SV=2;
>sp|P19823|ITIH2_HUMAN Inter-alpha-trypsin inhibitor heavy chain H2 OS=Homo sapiens OX=9606 GN=ITIH2 PE=1 SV=2	0.145573	0.495264	0.63617	0.355523	0.317743	0.223736	0.564518	0.177316	0.408749		0.207047	0.0196748	0.150821	0.121994	0.25574	0.238067		0.187771	0.399767	0.260431	0.279504	0.469564	0.192785	0.0204624		0.369399	0.165557	0.258612		>sp|P19823|ITIH2_HUMAN Inter-alpha-trypsin inhibitor heavy chain H2 OS=Homo sapiens OX=9606 GN=ITIH2 PE=1 SV=2
>sp|P14625|ENPL_HUMAN Endoplasmin OS=Homo sapiens OX=9606 GN=HSP90B1 PE=1 SV=1	0.144554	0	0.124794	0.0320092	0.0420534	0.183339	0.0498071	0.0117253	0.0817719		0.0404299	0.126697	0.0198181	0.00808726	0	0		0	0.119022	0.0292137	0.00778494	0.0300136	0	0.0498338		0.0744504	0.0325054	0.0336954		>sp|P14625|ENPL_HUMAN Endoplasmin OS=Homo sapiens OX=9606 GN=HSP90B1 PE=1 SV=1
>sp|P43652|AFAM_HUMAN Afamin OS=Homo sapiens OX=9606 GN=AFM PE=1 SV=1	0.142674	1.05653	1.06922	0.525016	0.633954	0.304176	0.0799626	0.100517	0.0555084		0.10481	0	0.0347845	0.019561	0.012247	0.0298164		0.384662	0.446152	0.3807	0.0377337	0.0932231	0	0		0.440839	0.0335364	0.191782		>sp|P43652|AFAM_HUMAN Afamin OS=Homo sapiens OX=9606 GN=AFM PE=1 SV=1
>sp|P04114|APOB_HUMAN Apolipoprotein B-100 OS=Homo sapiens OX=9606 GN=APOB PE=1 SV=2	0.141459	0.294903	0.721261	0.245546	0.240046	0.14991	0.456178	0.204659	0.180459		0.147105	0.0539005	0.110239	0.134312	0.259651	0.249868		0.139752	0.274253	0.192654	0.222197	0.147283	0.0405174	0.0958711		0.292713	0.159179	0.158933		>sp|P04114|APOB_HUMAN Apolipoprotein B-100 OS=Homo sapiens OX=9606 GN=APOB PE=1 SV=2
>sp|P00739|HPTR_HUMAN Haptoglobin-related protein OS=Homo sapiens OX=9606 GN=HPR PE=2 SV=2	0.141142	0.195753	0.0959457	0.12115	0.0734699	0.0675825	0	0.0330038	0		0.0147002	0	0.064803	0.0189391	0	0.074667		0.0292081	0.056516	0.0373187	0.0886704	0	0	0		0.080894	0.0288516	0.0302447		>sp|P00739|HPTR_HUMAN Haptoglobin-related protein OS=Homo sapiens OX=9606 GN=HPR PE=2 SV=2
>sp|P10909|CLUS_HUMAN Clusterin OS=Homo sapiens OX=9606 GN=CLU PE=1 SV=1	0.140928	3.18838	3.09603	2.11782	2.59483	2.24058	0.125041	0.310518	0.275925		0.217901	0	0.201265	0.247506	0.198883	0.109649		2.20749	2.32587	1.44371	0.207626	0.267674	0.142123	0		1.56556	0.162534	0.94207		>sp|P10909|CLUS_HUMAN Clusterin OS=Homo sapiens OX=9606 GN=CLU PE=1 SV=1
>sp|P02750|A2GL_HUMAN Leucine-rich alpha-2-glycoprotein OS=Homo sapiens OX=9606 GN=LRG1 PE=1 SV=2	0.132468	0.222522	0.25325	0.20957	0.131552	0.143056	0	0.180438	0		0.350513	0.0697656	0.195863	0.291602	0.0583666	0.0262327		0.332614	0.114721	0.172615	0.373948	0.0588599	0.0678061	0.0724911		0.141429	0.16539	0.170437		>sp|P02750|A2GL_HUMAN Leucine-rich alpha-2-glycoprotein OS=Homo sapiens OX=9606 GN=LRG1 PE=1 SV=2
>sp|P35579|MYH9_HUMAN Myosin-9 OS=Homo sapiens OX=9606 GN=MYH9 PE=1 SV=4	0.131633	0	0.219816	0.0748688	0.0935372	0.109112	0.0614278	0.0608143	0.352793		0.158244	0.494417	0.299981	0.170381	0.238576	0.0741906		0.0739156	0.116049	0.0782348	0.0791588	0.113877	0.0857987	0.148582		0.122667	0.239298	0.0993736		>sp|P35579|MYH9_HUMAN Myosin-9 OS=Homo sapiens OX=9606 GN=MYH9 PE=1 SV=4
>sp|P25311|ZA2G_HUMAN Zinc-alpha-2-glycoprotein OS=Homo sapiens OX=9606 GN=AZGP1 PE=1 SV=2	0.127593	0.121527	0.194318	0.0829997	0.0834428	0.0726921	0.0268361	0.260738	0.0378139		0.107292	0.0467198	0.203114	0.0933078	0	0.0843722		0.0916059	0.0987846	0.0956245	0.238138	0.171166	0.022963	0.0495898		0.111996	0.0891342	0.109696		>sp|P25311|ZA2G_HUMAN Zinc-alpha-2-glycoprotein OS=Homo sapiens OX=9606 GN=AZGP1 PE=1 SV=2
>sp|P00747|PLMN_HUMAN Plasminogen OS=Homo sapiens OX=9606 GN=PLG PE=1 SV=2	0.125407	0.449329	0.469921	0.485531	0.314581	0.308311	0.197773	0.139438	0.207601		0.142244	0.0455787	0.284233	0.167475	0.169928	0.167054		0.245926	0.434347	0.18975	0.337461	0.264935	0.23348	0.047952		0.299765	0.162752	0.25055		>sp|P00747|PLMN_HUMAN Plasminogen OS=Homo sapiens OX=9606 GN=PLG PE=1 SV=2
>sp|P06331|HV434_HUMAN Immunoglobulin heavy variable 4-34 OS=Homo sapiens OX=9606 GN=IGHV4-34 PE=1 SV=2	0.124004	0.220227	0.147908	0.110147	0.0970584	0.190659	0	0	0.0219483		0.167541	0	0	0	0	0		0.188488	0.0591042	0.114103	0	0.0158509	0	0		0.101328	0.0279234	0.0539352		>sp|P06331|HV434_HUMAN Immunoglobulin heavy variable 4-34 OS=Homo sapiens OX=9606 GN=IGHV4-34 PE=1 SV=2
>sp|P08185|CBG_HUMAN Corticosteroid-binding globulin OS=Homo sapiens OX=9606 GN=SERPINA6 PE=1 SV=1	0.123365	0.218936	0.242982	0.0740323	0.111042	0.0480276	0.0173541	0.137177	0		0.0709435	0	0.00987228	0.0389133	0	0.0344324		0.0918611	0.0751474	0.0789585	0.0221036	0.0452103	0	0.00728384		0.108102	0.0256936	0.045795		>sp|P08185|CBG_HUMAN Corticosteroid-binding globulin OS=Homo sapiens OX=9606 GN=SERPINA6 PE=1 SV=1
>sp|A0A0C4DH38|HV551_HUMAN Immunoglobulin heavy variable 5-51 OS=Homo sapiens OX=9606 GN=IGHV5-51 PE=3 SV=1	0.12267	0.103128	0.155332	0.0567224	0.0572532	0.0541217	0	0.107498	0		0.113055	0	0	0.0234471	0	0.0377146		0.118024	0.0640423	0.0703472	0.0867029	0.0574248	0.0242124	0.0614675		0.0729695	0.0290362	0.0688887		>sp|A0A0C4DH38|HV551_HUMAN Immunoglobulin heavy variable 5-51 OS=Homo sapiens OX=9606 GN=IGHV5-51 PE=3 SV=1
>sp|P16070|CD44_HUMAN CD44 antigen OS=Homo sapiens OX=9606 GN=CD44 PE=1 SV=3	0.122429	0.0330313	0.396649	0.0277499	0.0646635	0.148071	0.105585	0.164372	0.0425856		0.0558681	0.205633	0.101385	0.0627922	0.0973277	0.0179611		0.0337489	0.0231025	0.203818	0.0881505	0.0646363	0.126536	0.0287965		0.122793	0.0901611	0.0812555		>sp|P16070|CD44_HUMAN CD44 antigen OS=Homo sapiens OX=9606 GN=CD44 PE=1 SV=3
>sp|Q14624|ITIH4_HUMAN Inter-alpha-trypsin inhibitor heavy chain H4 OS=Homo sapiens OX=9606 GN=ITIH4 PE=1 SV=4	0.119255	0.324558	0.385032	0.197311	0.182402	0.116524	0.351288	0.256754	0.341282		0.165345	0.0771271	0.360951	0.320663	0.307664	0.690123		0.20664	0.20081	0.151998	0.466728	0.290401	0.0912939	0.0180029		0.252712	0.320312	0.203696		>sp|Q14624|ITIH4_HUMAN Inter-alpha-trypsin inhibitor heavy chain H4 OS=Homo sapiens OX=9606 GN=ITIH4 PE=1 SV=4
>sp|P06396|GELS_HUMAN Gelsolin OS=Homo sapiens OX=9606 GN=GSN PE=1 SV=1	0.118518	0.369597	0.475853	0.262676	0.188675	0.274767	0.218546	0.187119	0.213947		0.0800127	0.265039	0.177708	0.151596	0.240365	0.148996		0.269842	0.222021	0.236627	0.201457	0.311521	0.227821	0.168296		0.256633	0.177286	0.233941		>sp|P06396|GELS_HUMAN Gelsolin OS=Homo sapiens OX=9606 GN=GSN PE=1 SV=1
>sp|P08133|ANXA6_HUMAN Annexin A6 OS=Homo sapiens OX=9606 GN=ANXA6 PE=1 SV=3	0.117349	0.00706024	0.0685647	0.0127854	0.0229795	0.0515701	0.0611062	0.0306711	0.114126		0.353051	0.94239	0.102461	0.201702	0.559493	0.0562799		0.0108006	0.0134822	0.0323373	0.0548354	0.0471716	0.744767	0.674932		0.0540236	0.369229	0.225475		>sp|P08133|ANXA6_HUMAN Annexin A6 OS=Homo sapiens OX=9606 GN=ANXA6 PE=1 SV=3
>sp|P01700|LV147_HUMAN Immunoglobulin lambda variable 1-47 OS=Homo sapiens OX=9606 GN=IGLV1-47 PE=1 SV=2	0.109826	0	0.693332	0.208529	0.241377	0.300219	0	0.283358	0		0.125658	0	0.251396	0.076796	0	0.210832		0.453427	0.20031	0.271432	0	0.331884	0	0		0.204071	0.11078	0.179579		>sp|P01700|LV147_HUMAN Immunoglobulin lambda variable 1-47 OS=Homo sapiens OX=9606 GN=IGLV1-47 PE=1 SV=2
>sp|P06727|APOA4_HUMAN Apolipoprotein A-IV OS=Homo sapiens OX=9606 GN=APOA4 PE=1 SV=4	0.108951	0.340694	0.660055	0.387043	0.397603	0.12533	0.031291	0.271327	0.0379982		0.102778	0.0394196	0.0806157	0.0680917	0.0117444	0.036055		0.711369	0.358069	0.316136	0.166451	0.0283715	0	0.0730026		0.262255	0.0564507	0.2362		>sp|P06727|APOA4_HUMAN Apolipoprotein A-IV OS=Homo sapiens OX=9606 GN=APOA4 PE=1 SV=4
>sp|P02760|AMBP_HUMAN Protein AMBP OS=Homo sapiens OX=9606 GN=AMBP PE=1 SV=1	0.104323	0.197582	0.335735	0.173627	0.14597	0.105148	0	0.108896	0		0.0977712	0.0214641	0.0877612	0.0196621	0.0625941	0.0596943		0.203558	0.171658	0.133595	0.172975	0	0	0		0.130142	0.0581578	0.0973979		>sp|P02760|AMBP_HUMAN Protein AMBP OS=Homo sapiens OX=9606 GN=AMBP PE=1 SV=1
>sp|Q15582|BGH3_HUMAN Transforming growth factor-beta-induced protein ig-h3 OS=Homo sapiens OX=9606 GN=TGFBI PE=1 SV=1	0.103984	0.093387	0.128052	0.0352606	0.0607894	0.105203	0	0.293634	0.0354047		0.0431052	0	0.0401938	0.0337442	0.0356896	0.0107197		0.0218254	0.0500768	0.0552292	0.0596126	0.061483	0.0123753	0.0150126		0.0950794	0.0272421	0.0393735		>sp|Q15582|BGH3_HUMAN Transforming growth factor-beta-induced protein ig-h3 OS=Homo sapiens OX=9606 GN=TGFBI PE=1 SV=1
>sp|A0A075B6R9|KVD24_HUMAN Probable non-functional immunoglobulin kappa variable 2D-24 OS=Homo sapiens OX=9606 GN=IGKV2D-24 PE=1 SV=1	0.101927	0.164147	0.136224	0.0521234	0.126892	0.0962997	0	0.129275	0		0.070917	0.0131104	0.0706583	0	0	0		0.067852	0.0829121	0.127189	0.0513841	0	0	0		0.0896542	0.025781	0.0470482		>sp|A0A075B6R9|KVD24_HUMAN Probable non-functional immunoglobulin kappa variable 2D-24 OS=Homo sapiens OX=9606 GN=IGKV2D-24 PE=1 SV=1
>sp|P05090|APOD_HUMAN Apolipoprotein D OS=Homo sapiens OX=9606 GN=APOD PE=1 SV=1	0.100385	0.363662	0.908047	0.322544	0.249465	0.336143	0.1582	0.0377647	0.101143		0.0452978	0.336798	0.0650924	0.0885072	0.111105	0.0153532		0.291263	0.481151	0.322334	0.15817	0.105856	0.145293	0.120635		0.286373	0.110359	0.2321		>sp|P05090|APOD_HUMAN Apolipoprotein D OS=Homo sapiens OX=9606 GN=APOD PE=1 SV=1
>sp|P29622|KAIN_HUMAN Kallistatin OS=Homo sapiens OX=9606 GN=SERPINA4 PE=1 SV=3	0.0984899	0.0730336	0.112409	0.04863	0.0386853	0.0696885	0	0.549422	2.26358		0.0861684	0.894614	0.625766	0.315138	0.354007	0		0.0204432	0.0606472	0.0374161	0.533713	1.35894	0.552121	0		0.361549	0.379282	0.366183		>sp|P29622|KAIN_HUMAN Kallistatin OS=Homo sapiens OX=9606 GN=SERPINA4 PE=1 SV=3
>sp|P01591|IGJ_HUMAN Immunoglobulin J chain OS=Homo sapiens OX=9606 GN=JCHAIN PE=1 SV=4	0.0977724	0	0.213657	0.109593	0.098428	0.119676	0.1112	0	0.195194		0.205941	0	0.0863178	0.0834098	0	0.266123		0.0875525	0.181853	0.094805	0.220118	0.16818	0.0318813	0.10421		0.105058	0.106965	0.126943		>sp|P01591|IGJ_HUMAN Immunoglobulin J chain OS=Homo sapiens OX=9606 GN=JCHAIN PE=1 SV=4
>sp|Q15063|POSTN_HUMAN Periostin OS=Homo sapiens OX=9606 GN=POSTN PE=1 SV=2;	0.0975506	0.0467796	0.0830911	0.0304404	0.0582833	0.0203883	0.0612844	0.0681513	0		0.00229455	0.0394986	0.0129664	0.0103242	0	0.0134933		0.0107695	0.0607229	0.0266873	0	0	0	0.0110757		0.0517743	0.0130962	0.0156079		>sp|Q15063|POSTN_HUMAN Periostin OS=Homo sapiens OX=9606 GN=POSTN PE=1 SV=2;
>sp|P08697|A2AP_HUMAN Alpha-2-antiplasmin OS=Homo sapiens OX=9606 GN=SERPINF2 PE=1 SV=3	0.095338	0.356956	0.404378	0.203305	0.184365	0.130918	0.027531	0.10715	0.039171		0.0961984	0.0202149	0.0407078	0.0820042	0.0576818	0.0517746		0.135513	0.244457	0.157059	0.0407901	0.0373546	0.0617651	0.0184356		0.172124	0.058097	0.0993392		>sp|P08697|A2AP_HUMAN Alpha-2-antiplasmin OS=Homo sapiens OX=9606 GN=SERPINF2 PE=1 SV=3
>sp|P04433|KV311_HUMAN Immunoglobulin kappa variable 3-11 OS=Homo sapiens OX=9606 GN=IGKV3-11 PE=1 SV=1	0.0928189	0.263186	0.296189	0.143243	0.170587	0.241529	0.122986	0.0440062	0		0.0450112	0	0	0	0	0		0.0997499	0.159261	0.154019	0.0903944	0	0	0.196857		0.152727	0.00750187	0.10004		>sp|P04433|KV311_HUMAN Immunoglobulin kappa variable 3-11 OS=Homo sapiens OX=9606 GN=IGKV3-11 PE=1 SV=1
>sp|P00734|THRB_HUMAN Prothrombin OS=Homo sapiens OX=9606 GN=F2 PE=1 SV=2	0.0923262	0.656754	0.649427	0.654655	0.527918	0.440184	0.531838	0.045209	0.297553		0.139095	0.0212266	0.105879	0.0208655	0.0305159	0.138624		0.331123	0.667674	0.325547	0.0542202	0.0993622	0.0260893	0		0.432874	0.0760342	0.214859		>sp|P00734|THRB_HUMAN Prothrombin OS=Homo sapiens OX=9606 GN=F2 PE=1 SV=2
>sp|P10451|OSTP_HUMAN Osteopontin OS=Homo sapiens OX=9606 GN=SPP1 PE=1 SV=1	0.0913746	0.0623064	0.301469	0.0454523	0.0754202	0.336947	0.868202	0.579414	0.0590739		0.0167961	0	0	0.0290108	0	0		0	0	0.0729061	0	0.815268	0.0144159	0		0.268851	0.00763449	0.128941		>sp|P10451|OSTP_HUMAN Osteopontin OS=Homo sapiens OX=9606 GN=SPP1 PE=1 SV=1
>sp|A0A0B4J1V0|HV315_HUMAN Immunoglobulin heavy variable 3-15 OS=Homo sapiens OX=9606 GN=IGHV3-15 PE=3 SV=1	0.0901197	0.183023	0.155873	0.070321	0.066672	0.0999259	0	0.322524	0		0.0521511	0	0.0444457	0.0969734	0	0		0.0739887	0.072804	0.0720364	0.0893646	0	0	0		0.109829	0.0322617	0.0440277		>sp|A0A0B4J1V0|HV315_HUMAN Immunoglobulin heavy variable 3-15 OS=Homo sapiens OX=9606 GN=IGHV3-15 PE=3 SV=1
>sp|P0C0L5|CO4B_HUMAN Complement C4-B OS=Homo sapiens OX=9606 GN=C4B PE=1 SV=2	0.0893329	0.255942	0	0.335172	0.237533	0.106406	0.113108	0.0204934	0		0.121175	0.049613	0.151546	0.150021	0.0339301	0.0996677		0.19993	0.204111	0.140552	0.182473	0.0880646	0.0292315	0.0212391		0.128665	0.100992	0.123657		>sp|P0C0L5|CO4B_HUMAN Complement C4-B OS=Homo sapiens OX=9606 GN=C4B PE=1 SV=2
>sp|P36955|PEDF_HUMAN Pigment epithelium-derived factor OS=Homo sapiens OX=9606 GN=SERPINF1 PE=1 SV=4	0.0866367	0.129685	0.125061	0.111514	0.0886997	0.0684304	0.0415871	0.156842	0.0300265		0.0604603	0.0101443	0.0466959	0.0566252	0.065582	0.0966098		0.103478	0.0978552	0.0767306	0.101821	0.145274	0.0302722	0.0122245		0.0931648	0.0560196	0.0810936		>sp|P36955|PEDF_HUMAN Pigment epithelium-derived factor OS=Homo sapiens OX=9606 GN=SERPINF1 PE=1 SV=4
>sp|Q96PD5|PGRP2_HUMAN N-acetylmuramoyl-L-alanine amidase OS=Homo sapiens OX=9606 GN=PGLYRP2 PE=1 SV=1	0.0846089	0.214131	0.226557	0.138767	0.112566	0.102178	0	0.027263	0		0.037233	0	0	0.0206375	0	0		0.0658562	0.0886507	0.119054	0	0	0	0		0.100675	0.00964508	0.0390801		>sp|Q96PD5|PGRP2_HUMAN N-acetylmuramoyl-L-alanine amidase OS=Homo sapiens OX=9606 GN=PGLYRP2 PE=1 SV=1
>sp|P11277|SPTB1_HUMAN Spectrin beta chain, erythrocytic OS=Homo sapiens OX=9606 GN=SPTB PE=1 SV=5	0.0831415	0.0466702	0.401659	0.266554	0.403627	0.150973	0.0167461	0.00725364	0.172402		0.0932475	0.0323836	0.344849	0.0963701	0.010598	0.00241746		0.150421	0.104415	0.263368	0	0.0059717	0.0206735	0.0100878		0.172114	0.0966443	0.0792767		>sp|P11277|SPTB1_HUMAN Spectrin beta chain, erythrocytic OS=Homo sapiens OX=9606 GN=SPTB PE=1 SV=5
>sp|P02655|APOC2_HUMAN Apolipoprotein C-II OS=Homo sapiens OX=9606 GN=APOC2 PE=1 SV=1	0.0812676	0.155988	0.19122	0.182537	0.170753	0.0201824	0	0	0		0.0249263	0	0	0.0924663	0	0		0.0236119	0.255232	0.093541	0.0543189	0	0	0		0.0891052	0.0195654	0.0609577		>sp|P02655|APOC2_HUMAN Apolipoprotein C-II OS=Homo sapiens OX=9606 GN=APOC2 PE=1 SV=1
>sp|P61626|LYSC_HUMAN Lysozyme C OS=Homo sapiens OX=9606 GN=LYZ PE=1 SV=1	0.0787331	0.0382183	0.120154	0.0169781	0.0228614	0.077615	0	0.0242708	0.440612		0.377032	2.13932	0.0889118	0.309995	0.894172	0.175263		0.0352745	0.0119381	0.0201676	0.202513	0.108328	4.13133	0.29599		0.0910492	0.664115	0.686506		>sp|P61626|LYSC_HUMAN Lysozyme C OS=Homo sapiens OX=9606 GN=LYZ PE=1 SV=1
>sp|P04003|C4BPA_HUMAN C4b-binding protein alpha chain OS=Homo sapiens OX=9606 GN=C4BPA PE=1 SV=2	0.0706324	0.0365527	0.209647	0.0930968	0.185447	0.134732	0.166101	0.0491774	0.242373		0.11962	0.101001	0.0993117	0.21915	0.614426	0.314514		0.142189	0.150926	0.0279903	0.131948	0.105713	0.626887	0.141969		0.131973	0.24467	0.18966		>sp|P04003|C4BPA_HUMAN C4b-binding protein alpha chain OS=Homo sapiens OX=9606 GN=C4BPA PE=1 SV=2
>sp|O95445|APOM_HUMAN Apolipoprotein M OS=Homo sapiens OX=9606 GN=APOM PE=1 SV=2	0.0699656	0.0973871	0.142556	0.0703835	0.0456378	0.0505936	0	0	0		0.024931	0	0	0	0	0		0.0124619	0.0672925	0.0371273	0	0	0	0		0.052947	0.00415516	0.0166974		>sp|O95445|APOM_HUMAN Apolipoprotein M OS=Homo sapiens OX=9606 GN=APOM PE=1 SV=2
>sp|P04004|VTNC_HUMAN Vitronectin OS=Homo sapiens OX=9606 GN=VTN PE=1 SV=1	0.0693698	0.285633	0.307895	0.332095	0.334433	0.481386	0.156505	0.19008	0.693439		0.20753	0.147116	0.187999	0.422691	0.96809	0.139715		0.159841	0.336777	0.146041	0.136814	0.374862	1.10508	0.0757057		0.31676	0.345524	0.333589		>sp|P04004|VTNC_HUMAN Vitronectin OS=Homo sapiens OX=9606 GN=VTN PE=1 SV=1
>sp|A0A0J9YX35|HV64D_HUMAN Immunoglobulin heavy variable 3-64D OS=Homo sapiens OX=9606 GN=IGHV3-64D PE=3 SV=1	0.0682688	0	0.0377932	0.0504103	0.109158	0.0483847	0	0	0		0.139691	0	0	0	0	0		0.0593223	0.0307464	0.093025	0	0	0	0		0.0348906	0.0232819	0.0261562		>sp|A0A0J9YX35|HV64D_HUMAN Immunoglobulin heavy variable 3-64D OS=Homo sapiens OX=9606 GN=IGHV3-64D PE=3 SV=1
>sp|P35542|SAA4_HUMAN Serum amyloid A-4 protein OS=Homo sapiens OX=9606 GN=SAA4 PE=1 SV=2	0.0673172	0.243571	0.246262	0.14888	0.169222	0.106023	0	0.0537772	0		0.0955148	0	0.0527248	0.116789	0	0		0.159941	0.167245	0.174611	0.141107	0	0	0		0.115006	0.0441714	0.0918434		>sp|P35542|SAA4_HUMAN Serum amyloid A-4 protein OS=Homo sapiens OX=9606 GN=SAA4 PE=1 SV=2
>sp|P01602|KV105_HUMAN Immunoglobulin kappa variable 1-5 OS=Homo sapiens OX=9606 GN=IGKV1-5 PE=1 SV=2	0.0666074	0.148568	0.276798	0.115044	0.119387	0.135519	0	0	0.0871714		0.079463	0	0.0972556	0.0421648	0	0		0.187886	0.134247	0.151555	0	0	0	0		0.105455	0.0364806	0.0676696		>sp|P01602|KV105_HUMAN Immunoglobulin kappa variable 1-5 OS=Homo sapiens OX=9606 GN=IGKV1-5 PE=1 SV=2
>sp|Q9NQ79|CRAC1_HUMAN Cartilage acidic protein 1 OS=Homo sapiens OX=9606 GN=CRTAC1 PE=1 SV=2	0.0651693	0.168674	0.0951795	0.0216942	0.0313666	0.0315663	0.100431	0.0514726	0.0255449		0.0332714	0	0.00749306	0	0.0321893	0.0225375		0.101151	0.0352415	0.132377	0.0487225	0.036824	0	0		0.0656777	0.0159152	0.0506165		>sp|Q9NQ79|CRAC1_HUMAN Cartilage acidic protein 1 OS=Homo sapiens OX=9606 GN=CRTAC1 PE=1 SV=2
>sp|P06681|CO2_HUMAN Complement C2 OS=Homo sapiens OX=9606 GN=C2 PE=1 SV=2	0.0621944	0.389821	0.272664	0.100483	0.096669	0.101202	0.0380809	0.0718324	0.0224281		0.0288941	0	0.0132864	0.0193673	0.0110908	0.0198702		0.108568	0.101523	0.128672	0.0336902	0.0352075	0	0.0123156		0.128375	0.0154181	0.0599966		>sp|P06681|CO2_HUMAN Complement C2 OS=Homo sapiens OX=9606 GN=C2 PE=1 SV=2
>sp|P05156|CFAI_HUMAN Complement factor I OS=Homo sapiens OX=9606 GN=CFI PE=1 SV=2	0.0608425	0.110388	0.136963	0.0963915	0.10792	0.0337205	0	0.0472421	0.0134512		0.0578754	0	0	0.0234481	0	0.0667504		0.0968121	0.0868581	0.0791711	0.0436624	0	0	0		0.0674354	0.024679	0.0437862		>sp|P05156|CFAI_HUMAN Complement factor I OS=Homo sapiens OX=9606 GN=CFI PE=1 SV=2
>sp|O43866|CD5L_HUMAN CD5 antigen-like OS=Homo sapiens OX=9606 GN=CD5L PE=1 SV=1	0.0576613	0.0256946	0.132818	0.0384111	0.0690334	0.0238569	0	0	0		0.0903261	0	0	0	0.102302	0.0714616		0.0599747	0.165248	0.0702775	0	0	0	0		0.0386083	0.044015	0.0422142		>sp|O43866|CD5L_HUMAN CD5 antigen-like OS=Homo sapiens OX=9606 GN=CD5L PE=1 SV=1
>sp|P04406|G3P_HUMAN Glyceraldehyde-3-phosphate dehydrogenase OS=Homo sapiens OX=9606 GN=GAPDH PE=1 SV=3	0.0555072	0.143279	0.236848	0.0545639	0.0672395	0.221017	0.068494	0.163403	0.0845058		0.0930077	0.44814	0.154198	0.799921	0.294483	0.0447277		0.0225739	0.0375608	0.0937666	0.0542695	0.15066	0.293041	0.0455769		0.121651	0.305746	0.0996355		>sp|P04406|G3P_HUMAN Glyceraldehyde-3-phosphate dehydrogenase OS=Homo sapiens OX=9606 GN=GAPDH PE=1 SV=3
>sp|P05546|HEP2_HUMAN Heparin cofactor 2 OS=Homo sapiens OX=9606 GN=SERPIND1 PE=1 SV=3	0.054879	0.132077	0.0839898	0.0374095	0.0849322	0.0602834	0.0820572	0.0594031	0.0661963		0.0331157	0.0189487	0.0933135	0.137651	0.110674	0.0621098		0.0421883	0.0538536	0.0450164	0.109773	0.0792107	0.277882	0		0.0734697	0.0759689	0.0868463		>sp|P05546|HEP2_HUMAN Heparin cofactor 2 OS=Homo sapiens OX=9606 GN=SERPIND1 PE=1 SV=3
>sp|P08758|ANXA5_HUMAN Annexin A5 OS=Homo sapiens OX=9606 GN=ANXA5 PE=1 SV=2	0.0540629	0.144961	0.430352	0.0377797	0.114729	0.280881	0.106802	0.235838	0.215517		0.0249216	0.87615	0.213466	0.125741	0.755051	0.0255234		0.0177132	0.0447747	0.109379	0.0624618	0.210142	0.525715	0.665593		0.180103	0.336809	0.233683		>sp|P08758|ANXA5_HUMAN Annexin A5 OS=Homo sapiens OX=9606 GN=ANXA5 PE=1 SV=2
>sp|P05543|THBG_HUMAN Thyroxine-binding globulin OS=Homo sapiens OX=9606 GN=SERPINA7 PE=1 SV=2	0.0540352	0.086746	0.0639293	0.0206446	0.0375637	0.0260047	0	0.0408396	0		0.0357583	0	0.00704132	0.00819912	0	0.013398		0.0376403	0.0242556	0.0391831	0	0.0061766	0	0		0.0366403	0.0107328	0.0153222		>sp|P05543|THBG_HUMAN Thyroxine-binding globulin OS=Homo sapiens OX=9606 GN=SERPINA7 PE=1 SV=2
>sp|P02746|C1QB_HUMAN Complement C1q subcomponent subunit B OS=Homo sapiens OX=9606 GN=C1QB PE=1 SV=3	0.0528788	0.100276	0.161016	0.0790352	0.0698837	0.142344	0	0.134898	0		0.14926	0	0.0468491	0.0522192	0.0269341	0.0785854		0.0529749	0.0682105	0.0675871	0.11177	0.0831134	0.0568115	0		0.082259	0.0589747	0.0629239		>sp|P02746|C1QB_HUMAN Complement C1q subcomponent subunit B OS=Homo sapiens OX=9606 GN=C1QB PE=1 SV=3
>sp|P00748|FA12_HUMAN Coagulation factor XII OS=Homo sapiens OX=9606 GN=F12 PE=1 SV=3	0.0513144	0	0.0892476	0.0919703	0.04965	0.0433604	0	0	0		0.0262686	0	0	0	0	0		0.044015	0.0665709	0.0639525	0	0	0	0		0.0361714	0.0043781	0.0249341		>sp|P00748|FA12_HUMAN Coagulation factor XII OS=Homo sapiens OX=9606 GN=F12 PE=1 SV=3
>sp|A0A075B6K4|LV310_HUMAN Immunoglobulin lambda variable 3-10 OS=Homo sapiens OX=9606 GN=IGLV3-10 PE=3 SV=2	0.0486183	0	0.176619	0.0729314	0	0.0415875	0	0.0992451	0		0.172617	0.141611	0	0.0896421	0	0.0545651		0.0984351	0	0.0983342	0.0648865	0	0	0		0.0487779	0.0764058	0.0373794		>sp|A0A075B6K4|LV310_HUMAN Immunoglobulin lambda variable 3-10 OS=Homo sapiens OX=9606 GN=IGLV3-10 PE=3 SV=2
>sp|P01031|CO5_HUMAN Complement C5 OS=Homo sapiens OX=9606 GN=C5 PE=1 SV=4	0.0484751	0.0643378	0.117136	0.0723256	0.0922941	0.0643666	2.61247	2.13748	1.70342		0.0954898	0.741149	1.09388	0.865537	1.52764	1.1649		0.0543241	0.0924082	0.0674233	0.975239	0.347351	0.544606	0.248507		0.768035	0.914766	0.332837		>sp|P01031|CO5_HUMAN Complement C5 OS=Homo sapiens OX=9606 GN=C5 PE=1 SV=4
>sp|P22792|CPN2_HUMAN Carboxypeptidase N subunit 2 OS=Homo sapiens OX=9606 GN=CPN2 PE=1 SV=3	0.0482687	0.152353	0.203874	0.0748479	0.0702765	0.0601998	0	0.00936287	0		0.0433341	0	0.0132357	0.0155712	0	0.0700141		0.085571	0.0802031	0.0765602	0	0	0	0		0.0687981	0.0236925	0.0346192		>sp|P22792|CPN2_HUMAN Carboxypeptidase N subunit 2 OS=Homo sapiens OX=9606 GN=CPN2 PE=1 SV=3
>sp|P31949|S10AB_HUMAN Protein S100-A11 OS=Homo sapiens OX=9606 GN=S100A11 PE=1 SV=2	0.0469676	0.134693	0.29711	0.0370538	0.0681081	0.219988	0.0891713	0.112849	0		0.044829	0.416904	0.0363811	0.0661969	0.143733	0		0.0230269	0.0252107	0.0927183	0.0592507	0.0512139	0.119085	0.136798		0.111771	0.118007	0.0724718		>sp|P31949|S10AB_HUMAN Protein S100-A11 OS=Homo sapiens OX=9606 GN=S100A11 PE=1 SV=2
>sp|P04075|ALDOA_HUMAN Fructose-bisphosphate aldolase A OS=Homo sapiens OX=9606 GN=ALDOA PE=1 SV=2	0.0451738	0.0976865	0.18997	0.0376948	0.0399866	0.128714	0.360197	0.0546139	0.110313		0.0341777	0.0806818	0.0714277	0.0365391	0.110861	0.0406464		0.0200747	0.0235277	0.0952058	0.042876	0.0509667	0	0.0644381		0.118261	0.062389	0.0424413		>sp|P04075|ALDOA_HUMAN Fructose-bisphosphate aldolase A OS=Homo sapiens OX=9606 GN=ALDOA PE=1 SV=2
>sp|P06703|S10A6_HUMAN Protein S100-A6 OS=Homo sapiens OX=9606 GN=S100A6 PE=1 SV=1	0.0439081	0.143605	0.201398	0.0598809	0.110541	0.125569	0	0.197556	0		0.0430787	0.151071	0.130631	0.161683	0.287818	0		0.045099	0.0725108	0.0899826	0.0323433	0.060287	0.0747034	0.185515		0.0980509	0.129047	0.080063		>sp|P06703|S10A6_HUMAN Protein S100-A6 OS=Homo sapiens OX=9606 GN=S100A6 PE=1 SV=1
>sp|P07858|CATB_HUMAN Cathepsin B OS=Homo sapiens OX=9606 GN=CTSB PE=1 SV=3	0.0419526	0.0660716	0.190865	0.0299661	0.0469708	0.26986	0.253799	0.0692941	0.0774473		0.0221903	0.0212923	0.00851808	0.0122196	0.0511932	0.0154015		0.00725951	0.0147967	0.0528813	0	0.0866534	0.0329224	0		0.116247	0.0218025	0.0277876		>sp|P07858|CATB_HUMAN Cathepsin B OS=Homo sapiens OX=9606 GN=CTSB PE=1 SV=3
>sp|P01034|CYTC_HUMAN Cystatin-C OS=Homo sapiens OX=9606 GN=CST3 PE=1 SV=1	0.0397507	0.0503888	0.0734877	0.0270111	0.0216882	0.0434441	0	0	0		0.0251677	0	0	0	0	0		0.0374023	0.0213743	0.0374112	0.0300188	0.0189153	0	0		0.028419	0.00419461	0.0207317		>sp|P01034|CYTC_HUMAN Cystatin-C OS=Homo sapiens OX=9606 GN=CST3 PE=1 SV=1
>sp|Q03591|FHR1_HUMAN Complement factor H-related protein 1 OS=Homo sapiens OX=9606 GN=CFHR1 PE=1 SV=2	0.0391825	0	0	0.0320092	0.0321254	0.0356655	0	0	0		0.0679023	0	0	0	0	0		0.0289643	0.0217801	0.0205035	0	0	0	0		0.0154425	0.011317	0.0101783		>sp|Q03591|FHR1_HUMAN Complement factor H-related protein 1 OS=Homo sapiens OX=9606 GN=CFHR1 PE=1 SV=2
>sp|P14618|KPYM_HUMAN Pyruvate kinase PKM OS=Homo sapiens OX=9606 GN=PKM PE=1 SV=4	0.03893	0.111247	0.178147	0.0304949	0.045533	0.202596	0.117375	0.0625917	0.128448		0.0485103	0.145613	0.0758872	0.166399	0.443886	0.0498292		0.0189406	0.0258807	0.0478382	0.0504399	0.127965	0.274793	0.072951		0.101707	0.155021	0.0884011		>sp|P14618|KPYM_HUMAN Pyruvate kinase PKM OS=Homo sapiens OX=9606 GN=PKM PE=1 SV=4
>sp|P08571|CD14_HUMAN Monocyte differentiation antigen CD14 OS=Homo sapiens OX=9606 GN=CD14 PE=1 SV=2	0.0381432	0.108681	0.175448	0.0236203	0.032618	0.066207	0.0427913	0	0.0283986		0.0189108	0	0	0	0	0		0.0297931	0.0119201	0.0666233	0	0	0	0		0.0573231	0.0031518	0.0154766		>sp|P08571|CD14_HUMAN Monocyte differentiation antigen CD14 OS=Homo sapiens OX=9606 GN=CD14 PE=1 SV=2
>sp|P06733|ENOA_HUMAN Alpha-enolase OS=Homo sapiens OX=9606 GN=ENO1 PE=1 SV=2	0.0379384	0.13148	0.209179	0.0441719	0.0581103	0.148869	0.289273	0.0561292	0.123705		0.0357583	0.301713	0.0707196	0.197032	0.414723	0.055361		0.0267634	0.0365848	0.069583	0.0896574	0.145194	0.264512	0.0915677		0.122095	0.179218	0.103409		>sp|P06733|ENOA_HUMAN Alpha-enolase OS=Homo sapiens OX=9606 GN=ENO1 PE=1 SV=2
>sp|P13796|PLSL_HUMAN Plastin-2 OS=Homo sapiens OX=9606 GN=LCP1 PE=1 SV=6	0.0372979	0.0677606	0.124216	0.0294052	0.0204933	0.100991	0.0139183	0.0482177	0.0423685		0.0353752	0.3136	0.0226954	0.0745555	0.107251	0.0432064		0.0266086	0.0124032	0.080745	0.0503543	0.0677377	0.133799	0.156841		0.0538521	0.0994473	0.0754984		>sp|P13796|PLSL_HUMAN Plastin-2 OS=Homo sapiens OX=9606 GN=LCP1 PE=1 SV=6
>sp|P35527|K1C9_HUMAN Keratin, type I cytoskeletal 9 OS=Homo sapiens OX=9606 GN=KRT9 PE=1 SV=3;	0.0363986	0.0801336	0.0643405	0.127753	0.029115	0.0697946	0.0703758	0.0276289	0.0518661		0.053414	0.352944	0.689834	0.158419	0.428075	0.0583205		0.0467521	0.0588642	0.0598196	0.0635442	0.253028	0.212746	1.02009		0.0619341	0.290168	0.244978		>sp|P35527|K1C9_HUMAN Keratin, type I cytoskeletal 9 OS=Homo sapiens OX=9606 GN=KRT9 PE=1 SV=3;
>sp|P02748|CO9_HUMAN Complement component C9 OS=Homo sapiens OX=9606 GN=C9 PE=1 SV=2	0.0354517	0.167188	0.230377	0.180357	0.124947	0.206474	0.403702	0.151087	0.51269		0.108988	0.208835	0.226531	0.392655	1.42337	0.216687		0.208848	0.140164	0.110789	0.17184	0.10653	0.410283	0.210026		0.223586	0.429511	0.194069		>sp|P02748|CO9_HUMAN Complement component C9 OS=Homo sapiens OX=9606 GN=C9 PE=1 SV=2
>sp|Q16610|ECM1_HUMAN Extracellular matrix protein 1 OS=Homo sapiens OX=9606 GN=ECM1 PE=1 SV=2	0.0354255	0.0287498	0.0451811	0.0332399	0.023988	0.0300042	0.024253	0.0245126	0		0.0104075	0	0.00506652	0	0.0128513	0		0.0273857	0.0284126	0.0411221	0.0107332	0	0	0		0.0272616	0.00472089	0.0153791		>sp|Q16610|ECM1_HUMAN Extracellular matrix protein 1 OS=Homo sapiens OX=9606 GN=ECM1 PE=1 SV=2
>sp|O75882|ATRN_HUMAN Attractin OS=Homo sapiens OX=9606 GN=ATRN PE=1 SV=2	0.0341598	0	0.0384493	0.0152625	0.0185114	0.0104556	0	0	0		0.0232523	0	0	0	0	0		0.0139987	0.0151814	0.0169597	0	0	0	0		0.0129821	0.00387538	0.00659139		>sp|O75882|ATRN_HUMAN Attractin OS=Homo sapiens OX=9606 GN=ATRN PE=1 SV=2
>sp|P07357|CO8A_HUMAN Complement component C8 alpha chain OS=Homo sapiens OX=9606 GN=C8A PE=1 SV=2	0.033607	0.1494	0.144333	0.150225	0.0710586	0.0897325	0	0.0347812	0.0479551		0.0554196	0	0.0177878	0.0684146	0.161966	0.027454		0.0841888	0.111317	0.0610691	0.0111684	0.0396356	0	0		0.0801214	0.0551736	0.0439112		>sp|P07357|CO8A_HUMAN Complement component C8 alpha chain OS=Homo sapiens OX=9606 GN=C8A PE=1 SV=2
>sp|Q86VB7|C163A_HUMAN Scavenger receptor cysteine-rich type 1 protein M130 OS=Homo sapiens OX=9606 GN=CD163 PE=1 SV=2	0.0333514	0	0.0627789	0.00681705	0.0114367	0.014601	0	0	0		0.00881009	0	0	0	0	0		0.0210899	0.00294112	0.0278053	0	0	0	0		0.0143317	0.00146835	0.00740518		>sp|Q86VB7|C163A_HUMAN Scavenger receptor cysteine-rich type 1 protein M130 OS=Homo sapiens OX=9606 GN=CD163 PE=1 SV=2
>sp|Q08380|LG3BP_HUMAN Galectin-3-binding protein OS=Homo sapiens OX=9606 GN=LGALS3BP PE=1 SV=1	0.032774	0	0.070751	0.00942666	0.0145925	0.0216657	0	0.0566849	0.00904767		0.0299639	0.0356328	0.0077317	0.0177308	0.0103433	0.00793106		0.0125437	0.0123564	0.011352	0	0	0	0.00782915		0.0238825	0.0182222	0.00629732		>sp|Q08380|LG3BP_HUMAN Galectin-3-binding protein OS=Homo sapiens OX=9606 GN=LGALS3BP PE=1 SV=1
>sp|P02792|FRIL_HUMAN Ferritin light chain OS=Homo sapiens OX=9606 GN=FTL PE=1 SV=2	0.0327278	0.947031	0.57074	0.175694	0.186146	1.01511	0	0.213262	0.0178245		0.0131298	0.454978	0.0244751	0.0348269	0.0751213	0		0.108617	0.0733532	0.467105	0.0181286	0.0559458	0.032791	0.160347		0.350948	0.100422	0.130898		>sp|P02792|FRIL_HUMAN Ferritin light chain OS=Homo sapiens OX=9606 GN=FTL PE=1 SV=2
>sp|P26038|MOES_HUMAN Moesin OS=Homo sapiens OX=9606 GN=MSN PE=1 SV=3	0.0320472	0.119474	0.230916	0.0359657	0.0484102	0.0712554	0.0721401	0.0714883	0.17053		0.0600555	0.165494	0.0927926	0.065424	0.161898	0.0312885		0.0366825	0.020176	0.0728996	0.0526607	0.0933825	0.0458841	0.0303198		0.0946919	0.0961588	0.0502865		>sp|P26038|MOES_HUMAN Moesin OS=Homo sapiens OX=9606 GN=MSN PE=1 SV=3
>sp|P00558|PGK1_HUMAN Phosphoglycerate kinase 1 OS=Homo sapiens OX=9606 GN=PGK1 PE=1 SV=3	0.0313405	0.0102807	0.0899689	0.0181319	0.0261829	0.107653	0.310529	0.0376005	0.0898284		0.0317531	0.130314	0.0245033	0.110328	0.182906	0.0235341		0.008959	0.0147708	0.0331307	0.0174778	0	0.0848961	0.0412167		0.0801684	0.0838898	0.0286359		>sp|P00558|PGK1_HUMAN Phosphoglycerate kinase 1 OS=Homo sapiens OX=9606 GN=PGK1 PE=1 SV=3
>sp|P63104|1433Z_HUMAN 14-3-3 protein zeta/delta OS=Homo sapiens OX=9606 GN=YWHAZ PE=1 SV=1	0.0309047	0.0658834	0.118413	0.0199731	0.0282697	0.0556324	0.404754	0.165767	0.379867		0.0216172	0.299301	0.155189	0.138095	0.382168	0.0756535		0.0149919	0.0148621	0.0591365	0.0596718	0.165561	0.0432142	0.0717449		0.141052	0.17867	0.0613118		>sp|P63104|1433Z_HUMAN 14-3-3 protein zeta/delta OS=Homo sapiens OX=9606 GN=YWHAZ PE=1 SV=1
>sp|P07360|CO8G_HUMAN Complement component C8 gamma chain OS=Homo sapiens OX=9606 GN=C8G PE=1 SV=3	0.0306615	0	0.0730945	0.0562465	0.0511876	0.0384069	0	0.0180852	0.06046		0.0530947	0.0333272	0.0142202	0.0305041	0.143312	0.0611909		0.0508629	0.0362079	0.0380878	0.0180275	0.030649	0.138353	0		0.0364602	0.0559416	0.0445984		>sp|P07360|CO8G_HUMAN Complement component C8 gamma chain OS=Homo sapiens OX=9606 GN=C8G PE=1 SV=3
>sp|P07737|PROF1_HUMAN Profilin-1 OS=Homo sapiens OX=9606 GN=PFN1 PE=1 SV=2	0.0299085	0	0.118577	0.0173275	0.0252693	0.0734354	0.0367302	0.0827179	0.15118		0.0913445	0.585782	0.07858	0.27945	0.739593	0.0680073		0.0152127	0.00990664	0.0363987	0.113589	0.127746	0.764959	0.483649		0.0594606	0.307126	0.221637		>sp|P07737|PROF1_HUMAN Profilin-1 OS=Homo sapiens OX=9606 GN=PFN1 PE=1 SV=2
>sp|Q12805|FBLN3_HUMAN EGF-containing fibulin-like extracellular matrix protein 1 OS=Homo sapiens OX=9606 GN=EFEMP1 PE=1 SV=2	0.0295544	0	0.0141567	0.0258766	0.00651577	0.0257344	0	0.0118592	0.0111601		0.0200211	0	0.00484695	0.00615953	0	0.00815848		0.0308211	0	0.0170116	0	0	0	0		0.013873	0.00653101	0.00683324		>sp|Q12805|FBLN3_HUMAN EGF-containing fibulin-like extracellular matrix protein 1 OS=Homo sapiens OX=9606 GN=EFEMP1 PE=1 SV=2
>sp|P04264|K2C1_HUMAN Keratin, type II cytoskeletal 1 OS=Homo sapiens OX=9606 GN=KRT1 PE=1 SV=6;	0.0291171	0.0742636	0.0850459	0.154128	0.039479	0.0919639	0.267179	0.0817519	0.0682563		0.0592442	1.24665	1.58838	0.335877	1.11997	0.260062		0.054694	0.0736044	0.0827992	0.289157	0.516285	0.625628	2.19472		0.0990206	0.768365	0.548127		>sp|P04264|K2C1_HUMAN Keratin, type II cytoskeletal 1 OS=Homo sapiens OX=9606 GN=KRT1 PE=1 SV=6;
>sp|P09960|LKHA4_HUMAN Leukotriene A-4 hydrolase OS=Homo sapiens OX=9606 GN=LTA4H PE=1 SV=2	0.0290355	0.620698	3.98019	0.348584	0.706076	1.97159	0	0.0127229	0		0.00824108	0.0187498	0	0.0101076	0	0.00807274		0.692729	0.0541049	2.16653	0	0	0	0		0.8521	0.00752853	0.416194		>sp|P09960|LKHA4_HUMAN Leukotriene A-4 hydrolase OS=Homo sapiens OX=9606 GN=LTA4H PE=1 SV=2
>sp|P04083|ANXA1_HUMAN Annexin A1 OS=Homo sapiens OX=9606 GN=ANXA1 PE=1 SV=2	0.0288584	0.12663	0.313805	0.0329098	0.0856893	0.286592	0.306696	0.285637	0.674886		0.0456357	2.36721	0.351964	0.531943	0.96088	0.162733		0.0254257	0.0414069	0.122565	0.21494	0.368675	2.27095	1.87716		0.237967	0.736727	0.703017		>sp|P04083|ANXA1_HUMAN Annexin A1 OS=Homo sapiens OX=9606 GN=ANXA1 PE=1 SV=2
>sp|P00338|LDHA_HUMAN L-lactate dehydrogenase A chain OS=Homo sapiens OX=9606 GN=LDHA PE=1 SV=2	0.0282964	0.0515631	0.116222	0.0174877	0.0292948	0.0641333	0.321341	0.0615562	0.431912		0.0231355	1.72042	0.135638	0.109761	0.649128	0.289169		0.0181964	0.0190695	0.0396099	0.0924605	0.228116	0.21754	0.476328		0.124645	0.487875	0.155903		>sp|P00338|LDHA_HUMAN L-lactate dehydrogenase A chain OS=Homo sapiens OX=9606 GN=LDHA PE=1 SV=2
>sp|P04439|HLAA_HUMAN HLA class I histocompatibility antigen, A alpha chain OS=Homo sapiens OX=9606 GN=HLA-A PE=1 SV=2	0.0278498	0.0483825	0.19004	0.00702328	0.0218313	0.0389893	0	0.0449438	0.165143		0.00968586	0	0.0321435	0.0141607	0.132855	0		0.0124457	0.0114494	0.0471421	0.0686504	0.0839386	0.139101	0		0.060467	0.0314742	0.0518181		>sp|P04439|HLAA_HUMAN HLA class I histocompatibility antigen, A alpha chain OS=Homo sapiens OX=9606 GN=HLA-A PE=1 SV=2
>sp|P13671|CO6_HUMAN Complement component C6 OS=Homo sapiens OX=9606 GN=C6 PE=1 SV=3	0.0275172	0.071515	0.0957008	0.0834868	0.0739458	0.0639322	0	0	0		0.0375646	0.0377408	0.0190807	0	0	0		0.0452309	0.0682524	0.0516595	0	0	0.0358408	0.012614		0.0462331	0.015731	0.0305139		>sp|P13671|CO6_HUMAN Complement component C6 OS=Homo sapiens OX=9606 GN=C6 PE=1 SV=3
>sp|P08238|HS90B_HUMAN Heat shock protein HSP 90-beta OS=Homo sapiens OX=9606 GN=HSP90AB1 PE=1 SV=4	0.0273001	0	0.108919	0.0159904	0.031533	0.0910711	0.194565	0.0335058	0.0939228		0.0176884	0.12665	0.0457563	0.023635	0.0335566	0.012792		0.0064679	0.00928994	0.0333985	0.0175511	0.0676899	0.0367505	0.0645085		0.066312	0.0433463	0.0336652		>sp|P08238|HS90B_HUMAN Heat shock protein HSP 90-beta OS=Homo sapiens OX=9606 GN=HSP90AB1 PE=1 SV=4
>sp|P05452|TETN_HUMAN Tetranectin OS=Homo sapiens OX=9606 GN=CLEC3B PE=1 SV=3	0.0266858	0.0628874	0.0764222	0.0377316	0.0309089	0.0226214	0	0	0		0.0118108	0	0	0	0	0		0.0365778	0.0343654	0.0404325	0	0	0	0		0.0285841	0.00196847	0.0159108		>sp|P05452|TETN_HUMAN Tetranectin OS=Homo sapiens OX=9606 GN=CLEC3B PE=1 SV=3
>sp|P12111|CO6A3_HUMAN Collagen alpha-3(VI) chain OS=Homo sapiens OX=9606 GN=COL6A3 PE=1 SV=5	0.0227162	0.0234499	0.0426016	0.0143437	0.0278536	0.0173558	0.0434796	0.0296233	0.0255948		0.0140721	0.0402738	0.0149701	0.0189231	0.0431203	0.0223337		0.0114468	0.0280309	0.0274158	0	0.0369715	0	0		0.0274465	0.0256155	0.0148379		>sp|P12111|CO6A3_HUMAN Collagen alpha-3(VI) chain OS=Homo sapiens OX=9606 GN=COL6A3 PE=1 SV=5
>sp|P03952|KLKB1_HUMAN Plasma kallikrein OS=Homo sapiens OX=9606 GN=KLKB1 PE=1 SV=1	0.0216138	0.068112	0.11107	0.067342	0.0504304	0.0322323	0	0	0.0668617		0.0178285	0	0.0225177	0.0205938	0.0499913	0.0244807		0.047816	0.0640745	0.0440234	0.0385266	0	0	0		0.0464069	0.0225687	0.0277772		>sp|P03952|KLKB1_HUMAN Plasma kallikrein OS=Homo sapiens OX=9606 GN=KLKB1 PE=1 SV=1
>sp|P21333|FLNA_HUMAN Filamin-A OS=Homo sapiens OX=9606 GN=FLNA PE=1 SV=4	0.0210748	0.0142261	0.0940223	0.0148803	0.01943	0.0956964	0.347637	0.043561	0.394709		0.0144894	0.0922547	0.169759	0.0800801	0.198146	0.0426317		0.0052073	0.00675389	0.0275992	0.0342923	0.150122	0.103724	0.0293902		0.116137	0.0995602	0.0510127		>sp|P21333|FLNA_HUMAN Filamin-A OS=Homo sapiens OX=9606 GN=FLNA PE=1 SV=4
>sp|P08670|VIME_HUMAN Vimentin OS=Homo sapiens OX=9606 GN=VIM PE=1 SV=4	0.0207777	0.00616592	0.0879961	0.0596197	0.0449755	0.134325	0.0691763	0.0823486	0.105042		0.0140081	0.358055	0.0887076	0.260832	0.24105	0.0362241		0.0154106	0.0345651	0.0685558	0.051746	0.234929	0.0933257	0.117196		0.0678252	0.166479	0.0879612		>sp|P08670|VIME_HUMAN Vimentin OS=Homo sapiens OX=9606 GN=VIM PE=1 SV=4
>sp|P05107|ITB2_HUMAN Integrin beta-2 OS=Homo sapiens OX=9606 GN=ITGB2 PE=1 SV=2	0.0195027	0.0494313	0.171862	0.0144808	0.0282797	0.156826	0.0624143	0.113032	0.167591		0.0357131	0.529107	0.0853203	0.322691	0.673352	0.117892		0.0164329	0.00918944	0.0685218	0.108075	0.038427	0.939008	0.436054		0.0870467	0.294013	0.230815		>sp|P05107|ITB2_HUMAN Integrin beta-2 OS=Homo sapiens OX=9606 GN=ITGB2 PE=1 SV=2
>sp|O14791|APOL1_HUMAN Apolipoprotein L1 OS=Homo sapiens OX=9606 GN=APOL1 PE=1 SV=5	0.0194735	0.141709	0.130124	0.0783782	0.0894402	0.0493741	0	0.00910336	0.0279679		0.00846003	0	0.0369291	0.0275847	0	0		0.0417395	0.07828	0.0466131	0.0142236	0.0284656	0	0		0.0606188	0.0121623	0.0299031		>sp|O14791|APOL1_HUMAN Apolipoprotein L1 OS=Homo sapiens OX=9606 GN=APOL1 PE=1 SV=5
>sp|Q06033|ITIH3_HUMAN Inter-alpha-trypsin inhibitor heavy chain H3 OS=Homo sapiens OX=9606 GN=ITIH3 PE=1 SV=2	0.0192502	0.0703227	0.100538	0.0512661	0.0314781	0.0210592	0	0.242316	0		0.05596	0.190581	2.27665	1.8203	0.402948	1.89519		0.0553349	0.0366283	0.0371792	2.0169	0	0	0		0.0595812	1.10694	0.306578		>sp|Q06033|ITIH3_HUMAN Inter-alpha-trypsin inhibitor heavy chain H3 OS=Homo sapiens OX=9606 GN=ITIH3 PE=1 SV=2
>sp|P04899|GNAI2_HUMAN Guanine nucleotide-binding protein G(i) subunit alpha-2 OS=Homo sapiens OX=9606 GN=GNAI2 PE=1 SV=3	0.0184973	0.00630218	0.151966	0.00792002	0.021139	0.0365648	0.202766	0.0897708	0.327689		0.0611735	0.331654	0.0716387	0.0580666	0.762158	0.112772		0.0107999	0.00974333	0.0397121	0.132658	0.0654136	0.377396	0.274802		0.0958461	0.23291	0.130075		>sp|P04899|GNAI2_HUMAN Guanine nucleotide-binding protein G(i) subunit alpha-2 OS=Homo sapiens OX=9606 GN=GNAI2 PE=1 SV=3
>sp|P06744|G6PI_HUMAN Glucose-6-phosphate isomerase OS=Homo sapiens OX=9606 GN=GPI PE=1 SV=4	0.018448	0.134583	0.27381	0.119416	0.0772673	0.129251	0	0.0241363	0.0153184		0.0143914	0.179099	0.017623	0.0619769	0.022333	0.00972091		0.00686492	0.0948708	0.148696	0.0206905	0.0292693	0	0.0591539		0.0880255	0.0508574	0.0513636		>sp|P06744|G6PI_HUMAN Glucose-6-phosphate isomerase OS=Homo sapiens OX=9606 GN=GPI PE=1 SV=4
>sp|Q96KK5|H2A1H_HUMAN Histone H2A type 1-H OS=Homo sapiens OX=9606 GN=H2AC12 PE=1 SV=3;>sp|P16104|H2AX_HUMAN Histone H2AX OS=Homo sapiens OX=9606 GN=H2AX PE=1 SV=2;>sp|Q6FI13|H2A2A_HUMAN Histone H2A type 2-A OS=Homo sapiens OX=9606 GN=H2AC18 PE=1 SV=3	0.0182417	0.120568	0.0713981	0.0529294	0.0162564	0.181425	0	0	0.213546		0.26974	0	0	0.34191	2.43509	0.695316		0	0	0.0901822	0.247866	0	0	0		0.0749294	0.623676	0.0482927		>sp|Q96KK5|H2A1H_HUMAN Histone H2A type 1-H OS=Homo sapiens OX=9606 GN=H2AC12 PE=1 SV=3;>sp|P16104|H2AX_HUMAN Histone H2AX OS=Homo sapiens OX=9606 GN=H2AX PE=1 SV=2;>sp|Q6FI13|H2A2A_HUMAN Histone H2A type 2-A OS=Homo sapiens OX=9606 GN=H2AC18 PE=1 SV=3
>sp|P40121|CAPG_HUMAN Macrophage-capping protein OS=Homo sapiens OX=9606 GN=CAPG PE=1 SV=2	0.0170437	0.0477227	0.104333	0.0149545	0.0189175	0.0793509	0.049403	0.0544307	0.0144915		0.00734117	0	0	0	0	0		0	0.0139288	0.032751	0	0.0177441	0.00824193	0		0.0445164	0.00122353	0.0103808		>sp|P40121|CAPG_HUMAN Macrophage-capping protein OS=Homo sapiens OX=9606 GN=CAPG PE=1 SV=2
>sp|P18428|LBP_HUMAN Lipopolysaccharide-binding protein OS=Homo sapiens OX=9606 GN=LBP PE=1 SV=3	0.0164555	0	0	0.0239649	0.0431417	0.0231844	0	0	0		0.0953295	0	0	0	0	0		0.0419073	0.0433928	0	0	0	0	0		0.0118607	0.0158882	0.0121857		>sp|P18428|LBP_HUMAN Lipopolysaccharide-binding protein OS=Homo sapiens OX=9606 GN=LBP PE=1 SV=3
>sp|P04839|CY24B_HUMAN Cytochrome b-245 heavy chain OS=Homo sapiens OX=9606 GN=CYBB PE=1 SV=2	0.0155871	0	0.0739663	0.004992	0.00407637	0.0182969	0.0200993	0.0643786	0.1311		0.0424808	0.682428	0.0441529	0.128934	0.393829	0.0762712		0.0112386	0.0118455	0.0338431	0.10287	0.0328918	0.557242	0.216305		0.0369441	0.228016	0.138034		>sp|P04839|CY24B_HUMAN Cytochrome b-245 heavy chain OS=Homo sapiens OX=9606 GN=CYBB PE=1 SV=2
>sp|P61981|1433G_HUMAN 14-3-3 protein gamma OS=Homo sapiens OX=9606 GN=YWHAG PE=1 SV=2	0.015332	0	0.0578042	0.0081817	0.0158848	0.028117	0	0.0637377	0.139814		0.0062955	0.128996	0.0731979	0.0625606	0.229934	0.0265646		0	0.00514474	0.0288064	0.0328739	0.157867	0	0		0.0365412	0.0879247	0.0320989		>sp|P61981|1433G_HUMAN 14-3-3 protein gamma OS=Homo sapiens OX=9606 GN=YWHAG PE=1 SV=2
>sp|P60953|CDC42_HUMAN Cell division control protein 42 homolog OS=Homo sapiens OX=9606 GN=CDC42 PE=1 SV=2	0.0152414	0	0.180576	0.0147101	0.0400481	0.0604926	0	0.0305653	0.0455625		0.0344689	0.179475	0.0480338	0.0628444	0.172055	0.0194464		0.0180416	0.0138732	0.0608338	0.0140456	0	0.0984388	0.0774702		0.0430218	0.0860538	0.0403862		>sp|P60953|CDC42_HUMAN Cell division control protein 42 homolog OS=Homo sapiens OX=9606 GN=CDC42 PE=1 SV=2
>sp|P11215|ITAM_HUMAN Integrin alpha-M OS=Homo sapiens OX=9606 GN=ITGAM PE=1 SV=2	0.0152303	0	0.0740337	0.00367493	0.0111202	0.0394639	0.033659	0.0550653	0.228021		0.0250073	0.161668	0.0231794	0.181531	0.444119	0.120178		0.00484225	0.00208637	0.02677	0.0804222	0.0359123	1.33303	0.178771		0.051141	0.159281	0.237405		>sp|P11215|ITAM_HUMAN Integrin alpha-M OS=Homo sapiens OX=9606 GN=ITGAM PE=1 SV=2
>sp|P07358|CO8B_HUMAN Complement component C8 beta chain OS=Homo sapiens OX=9606 GN=C8B PE=1 SV=3	0.0152035	0.0573723	0.0631182	0.0709011	0.0403976	0.0453473	0	0.0111195	0		0.0415978	0	0.00930343	0.0203822	0	0.0215906		0.0417109	0.0512251	0.0292332	0	0	0	0		0.0337177	0.015479	0.0174527		>sp|P07358|CO8B_HUMAN Complement component C8 beta chain OS=Homo sapiens OX=9606 GN=C8B PE=1 SV=3
>sp|P09382|LEG1_HUMAN Galectin-1 OS=Homo sapiens OX=9606 GN=LGALS1 PE=1 SV=2	0.0148206	0.0447554	0.0877557	0.0108075	0.0277821	0.0525499	0	0.137562	0.132111		0.00447247	0.117675	0.0807519	0.0503114	0	0		0.00744189	0.0162719	0.0214349	0.025139	0	0.0512534	0		0.0564605	0.0422018	0.017363		>sp|P09382|LEG1_HUMAN Galectin-1 OS=Homo sapiens OX=9606 GN=LGALS1 PE=1 SV=2
>sp|P27797|CALR_HUMAN Calreticulin OS=Homo sapiens OX=9606 GN=CALR PE=1 SV=1	0.0146064	0.0179581	0.0578986	0.00875939	0.00954692	0.0339071	0.189972	0.0119087	0.150165		0.00605896	0.112569	0.0200312	0.0256974	0.571735	0.0283631		0.00647335	0.00475868	0.0179981	0.0133501	0.0266267	0.297508	0.151318		0.0549691	0.127409	0.0740046		>sp|P27797|CALR_HUMAN Calreticulin OS=Homo sapiens OX=9606 GN=CALR PE=1 SV=1
>sp|P09525|ANXA4_HUMAN Annexin A4 OS=Homo sapiens OX=9606 GN=ANXA4 PE=1 SV=4	0.0135281	0.0107515	0.0662954	0	0.0157598	0.0627014	0.00742826	0.043441	0.0574105		0.0123601	0.267299	0.0262998	0.0568861	0.208853	0.0112354		0.00475278	0.00889808	0.0213992	0.0124805	0.0420251	0.176555	0.167677		0.0308129	0.0971556	0.0619697		>sp|P09525|ANXA4_HUMAN Annexin A4 OS=Homo sapiens OX=9606 GN=ANXA4 PE=1 SV=4
>sp|P09871|C1S_HUMAN Complement C1s subcomponent OS=Homo sapiens OX=9606 GN=C1S PE=1 SV=1	0.0130352	0.0792623	0.0892948	0.0541521	0.0498247	0.0332378	0.048825	0.0261003	0.0592402		0.0378309	0.0380287	0.0278027	0.0361412	0.0423453	0.0497247		0.0365506	0.0521464	0.037051	0.0330684	0.0231385	0.0136607	0		0.0503303	0.0386456	0.0279451		>sp|P09871|C1S_HUMAN Complement C1s subcomponent OS=Homo sapiens OX=9606 GN=C1S PE=1 SV=1
>sp|P60660|MYL6_HUMAN Myosin light polypeptide 6 OS=Homo sapiens OX=9606 GN=MYL6 PE=1 SV=2	0.0127901	0	0.0762177	0.00815735	0.016834	0.0222127	0	0.0259892	0.0172846		0.0059375	0.067748	0.0447282	0.0471838	0.0663808	0.0147001		0	0.0109756	0.0173686	0.0214439	0.0403668	0.0534867	0.0353286		0.0199429	0.0411131	0.0255672		>sp|P60660|MYL6_HUMAN Myosin light polypeptide 6 OS=Homo sapiens OX=9606 GN=MYL6 PE=1 SV=2
>sp|P00736|C1R_HUMAN Complement C1r subcomponent OS=Homo sapiens OX=9606 GN=C1R PE=1 SV=2	0.0125893	0.0620052	0.0698882	0.0468304	0.0466663	0.0271228	0	0	0		0.0369916	0	0	0	0	0		0.0310476	0.0390361	0.032975	0	0	0	0		0.0294558	0.00616527	0.0147227		>sp|P00736|C1R_HUMAN Complement C1r subcomponent OS=Homo sapiens OX=9606 GN=C1R PE=1 SV=2
>sp|P08575|PTPRC_HUMAN Receptor-type tyrosine-protein phosphatase C OS=Homo sapiens OX=9606 GN=PTPRC PE=1 SV=3	0.0124566	0	0.0853335	0.020026	0.0372441	0.0530502	0.0231679	0.0523692	0.143789		0.0212342	0.34692	0.0531571	0.0786354	0.632114	0.0677154		0	0	0.0894909	0.0837452	0.0633367	0.224135	0.10696		0.0474929	0.199963	0.0810955		>sp|P08575|PTPRC_HUMAN Receptor-type tyrosine-protein phosphatase C OS=Homo sapiens OX=9606 GN=PTPRC PE=1 SV=3
>sp|P60174|TPIS_HUMAN Triosephosphate isomerase OS=Homo sapiens OX=9606 GN=TPI1 PE=1 SV=4	0.0121397	0.363016	0.458866	0.180422	0.218712	0.327005	0	0.115722	0		0.00240107	0.0472556	0.0210028	0.0413364	0	0		0.132088	0.236855	0.259717	0.00971061	0.0284469	0.0305467	0.0994846		0.186209	0.018666	0.113836		>sp|P60174|TPIS_HUMAN Triosephosphate isomerase OS=Homo sapiens OX=9606 GN=TPI1 PE=1 SV=4
>sp|P29966|MARCS_HUMAN Myristoylated alanine-rich C-kinase substrate OS=Homo sapiens OX=9606 GN=MARCKS PE=1 SV=4	0.0121202	0	0.482301	0.0371756	0.0884068	0.0458267	0.0856903	0.0180501	0.0541777		0.01132	0.0872581	0.0240002	0.0127169	0.0333849	0.0061698		0.0313043	0.0205158	0.109392	0.014696	0.0226964	0	0.0103258		0.0915276	0.0291417	0.0298473		>sp|P29966|MARCS_HUMAN Myristoylated alanine-rich C-kinase substrate OS=Homo sapiens OX=9606 GN=MARCKS PE=1 SV=4
>sp|P11142|HSP7C_HUMAN Heat shock cognate 71 kDa protein OS=Homo sapiens OX=9606 GN=HSPA8 PE=1 SV=1	0.0104817	0.355522	0.418286	0.0902845	0.124238	0.332395	0.0593027	0.0330891	0.0875083		0.0119443	0.1575	0.0656405	0.0675308	0.228497	0.0291732		0.0512442	0.0662746	0.136294	0.0280362	0.0615268	0.0621975	0.0450198		0.167901	0.0933809	0.0643705		>sp|P11142|HSP7C_HUMAN Heat shock cognate 71 kDa protein OS=Homo sapiens OX=9606 GN=HSPA8 PE=1 SV=1
>sp|P55058|PLTP_HUMAN Phospholipid transfer protein OS=Homo sapiens OX=9606 GN=PLTP PE=1 SV=1	0.00990612	0	0.0644147	0.00937891	0.0151188	0.021455	0	0.0408081	0		0.0252082	0	0.0125262	0.00634086	0	0		0	0.0086763	0.0199193	0	0	0	0		0.017898	0.00734587	0.00408509		>sp|P55058|PLTP_HUMAN Phospholipid transfer protein OS=Homo sapiens OX=9606 GN=PLTP PE=1 SV=1
>sp|P62805|H4_HUMAN Histone H4 OS=Homo sapiens OX=9606 GN=H4C1 PE=1 SV=2	0.0090557	0.0472422	0.100224	0.0647861	0.0429753	0.206924	0	0.116498	0.0970831		0.323963	0.0936775	0.0345019	0.0781657	0.416793	0.0854694		0.0427231	0.0222714	0.132938	0.0899798	0.0792067	0.0362459	0.0509038		0.0760876	0.172095	0.0648956		>sp|P62805|H4_HUMAN Histone H4 OS=Homo sapiens OX=9606 GN=H4C1 PE=1 SV=2
>sp|P80188|NGAL_HUMAN Neutrophil gelatinase-associated lipocalin OS=Homo sapiens OX=9606 GN=LCN2 PE=1 SV=2	0.00899396	0	0.0412602	0.0118106	0.0257253	0	0	0	0.0287552		0.0605538	0.243202	0.024647	0.269129	0.127585	0.0630932		0	0	0	0.102429	0	2.36247	0.212109		0.0129495	0.131368	0.382429		>sp|P80188|NGAL_HUMAN Neutrophil gelatinase-associated lipocalin OS=Homo sapiens OX=9606 GN=LCN2 PE=1 SV=2
>sp|P61224|RAP1B_HUMAN Ras-related protein Rap-1b OS=Homo sapiens OX=9606 GN=RAP1B PE=1 SV=1	0.00868077	0.0555578	0.142439	0.0121403	0.0320122	0.0695276	0.00672989	0.0837913	0.0397924		0.0259183	0.146693	0.115533	0.118644	0.242233	0.0175527		0.0123173	0.014841	0.0507476	0.0475348	0.0176604	0.224773	0.128426		0.0500746	0.111096	0.0709		>sp|P61224|RAP1B_HUMAN Ras-related protein Rap-1b OS=Homo sapiens OX=9606 GN=RAP1B PE=1 SV=1
>sp|Q92743|HTRA1_HUMAN Serine protease HTRA1 OS=Homo sapiens OX=9606 GN=HTRA1 PE=1 SV=1	0.00861471	0.0608183	0.0466393	0.043273	0.0420367	0.0190337	0	0	0		0.00899991	0	0	0	0	0		0.0159081	0.0363625	0.0308688	0	0	0	0		0.0244906	0.00149999	0.0118771		>sp|Q92743|HTRA1_HUMAN Serine protease HTRA1 OS=Homo sapiens OX=9606 GN=HTRA1 PE=1 SV=1
>sp|Q9Y6R7|FCGBP_HUMAN IgGFc-binding protein OS=Homo sapiens OX=9606 GN=FCGBP PE=1 SV=3	0.0075729	0	0.0095384	0	0.00250297	0	0	0	0		0.0248671	0	0	0	0	0		0	0	0.00403563	0	0	0	0		0.00217936	0.00414452	0.000576518		>sp|Q9Y6R7|FCGBP_HUMAN IgGFc-binding protein OS=Homo sapiens OX=9606 GN=FCGBP PE=1 SV=3
>sp|Q99879|H2B1M_HUMAN Histone H2B type 1-M OS=Homo sapiens OX=9606 GN=H2BC14 PE=1 SV=3;>sp|O60814|H2B1K_HUMAN Histone H2B type 1-K OS=Homo sapiens OX=9606 GN=H2BC12 PE=1 SV=3	0.00734286	0.0564883	0.0787523	0.0327416	0.0336797	0.222417	0.0537227	0.0253802	0.339038		0.494384	1.02186	0.0387606	0.158592	0.888881	0.0768705		0.0365277	0.0208251	0.118469	0.251571	0.107495	0.219593	0.198279		0.0943958	0.446558	0.136109		>sp|Q99879|H2B1M_HUMAN Histone H2B type 1-M OS=Homo sapiens OX=9606 GN=H2BC14 PE=1 SV=3;>sp|O60814|H2B1K_HUMAN Histone H2B type 1-K OS=Homo sapiens OX=9606 GN=H2BC12 PE=1 SV=3
>sp|P05164|PERM_HUMAN Myeloperoxidase OS=Homo sapiens OX=9606 GN=MPO PE=1 SV=1	0.00705708	0.00820288	0.0436352	0.0378903	0.0142382	0.0362206	0.012651	0.00288763	0.244787		0.143547	2.58862	0.0698651	0.5565	2.87854	0.226389		0.0644066	0.015623	0.0321993	0.133228	0.0099996	6.25334	1.87824		0.0452855	1.07724	1.19815		>sp|P05164|PERM_HUMAN Myeloperoxidase OS=Homo sapiens OX=9606 GN=MPO PE=1 SV=1
>sp|P16452|EPB42_HUMAN Protein 4.2 OS=Homo sapiens OX=9606 GN=EPB42 PE=1 SV=3	0.00673018	0	0	0	0	0.0216657	0.0156357	0	0.0638208		0.0127506	0.0140159	0.289503	0.143521	0	0.00147118		0	0	0.0296194	0.00633567	0.00492844	0.0330462	0		0.0119836	0.076877	0.0105614		>sp|P16452|EPB42_HUMAN Protein 4.2 OS=Homo sapiens OX=9606 GN=EPB42 PE=1 SV=3
>sp|P08519|APOA_HUMAN Apolipoprotein(a) OS=Homo sapiens OX=9606 GN=LPA PE=1 SV=1	0.00594275	0	0.337532	0.207054	0.159141	0.00382879	0	0	0.395553		0.0334365	0	0.233445	0	0.0979035	0.120031		0.155898	0.121523	0	0.323446	0	0	0		0.123228	0.0808027	0.0858381		>sp|P08519|APOA_HUMAN Apolipoprotein(a) OS=Homo sapiens OX=9606 GN=LPA PE=1 SV=1
>sp|P80723|BASP1_HUMAN Brain acid soluble protein 1 OS=Homo sapiens OX=9606 GN=BASP1 PE=1 SV=2	0.00561539	0	0.0245116	0.0036408	0.00801063	0.00710801	0.195413	0.02244	0.181214		0.0368421	0.376889	0.0335848	0.0755013	1.15374	0.0869384		0.00627606	0.00287734	0.0120313	0.101265	0.034661	0.0917808	0.129055		0.0497725	0.293916	0.0539922		>sp|P80723|BASP1_HUMAN Brain acid soluble protein 1 OS=Homo sapiens OX=9606 GN=BASP1 PE=1 SV=2
>sp|P20073|ANXA7_HUMAN Annexin A7 OS=Homo sapiens OX=9606 GN=ANXA7 PE=1 SV=3	0.00543123	0	0	0	0	0	0	0.013175	0		0.00692975	0.179008	0.0369394	0.0940676	0.05403	0		0	0	0	0.00609385	0	0	0.0780569		0.00206736	0.0618292	0.0120215		>sp|P20073|ANXA7_HUMAN Annexin A7 OS=Homo sapiens OX=9606 GN=ANXA7 PE=1 SV=3
>sp|P02741|CRP_HUMAN C-reactive protein OS=Homo sapiens OX=9606 GN=CRP PE=1 SV=1	0.00527679	0.0230249	0	0.0312224	0.0334766	0.0299511	0	0	0.0286562		0.275673	0.221617	0.113085	0.0641391	0.0644875	0.076849		0.0866062	0.0151628	0	0	0	0.114374	0.108434		0.0168453	0.135975	0.0463682		>sp|P02741|CRP_HUMAN C-reactive protein OS=Homo sapiens OX=9606 GN=CRP PE=1 SV=1
>sp|P14780|MMP9_HUMAN Matrix metalloproteinase-9 OS=Homo sapiens OX=9606 GN=MMP9 PE=1 SV=3	0.00389054	0.00789001	0.0171051	0.00580942	0.00728125	0.0703883	0	0.00440219	0.0538536		0.0380287	0.143371	0.0188118	0.0498809	0.260352	0.0585357		0.00591216	0	0.00879754	0.0243431	0.0154969	0.690025	0.0476188		0.0189578	0.09483	0.11317		>sp|P14780|MMP9_HUMAN Matrix metalloproteinase-9 OS=Homo sapiens OX=9606 GN=MMP9 PE=1 SV=3
>sp|P02788|TRFL_HUMAN Lactotransferrin OS=Homo sapiens OX=9606 GN=LTF PE=1 SV=6	0.00177058	0.00587295	0.0226534	0.00882846	0.00898546	0.0180604	0.00978455	0.00442145	0.631128		0.14191	2.29768	0.0655145	0.568763	3.70082	0.700295		0.0292095	0.00959837	0.0106811	0.258628	0.0409368	13.4055	1.38698		0.0790561	1.24583	2.16307		>sp|P02788|TRFL_HUMAN Lactotransferrin OS=Homo sapiens OX=9606 GN=LTF PE=1 SV=6
>sp|A0A075B6I0|LV861_HUMAN Immunoglobulin lambda variable 8-61 OS=Homo sapiens OX=9606 GN=IGLV8-61 PE=3 SV=7	0	0	0.110333	0.0237421	0.0372208	0.0380321	0	0.0664054	0		0	0	0	0	0	0.0265649		0	0.00716331	0.0609668	0	0	0	0		0.030637	0.00442749	0.00973288		>sp|A0A075B6I0|LV861_HUMAN Immunoglobulin lambda variable 8-61 OS=Homo sapiens OX=9606 GN=IGLV8-61 PE=3 SV=7
>sp|A0A075B6P5|KV228_HUMAN Immunoglobulin kappa variable 2-28 OS=Homo sapiens OX=9606 GN=IGKV2-28 PE=3 SV=1	0	0.719238	0.872119	0.32216	0.0460223	0.36161	0	0	0		0	0	0.154402	0.0537324	0	0		0.019484	0	0.0330804	0	0.334567	0	0.390711		0.257905	0.0346892	0.11112		>sp|A0A075B6P5|KV228_HUMAN Immunoglobulin kappa variable 2-28 OS=Homo sapiens OX=9606 GN=IGKV2-28 PE=3 SV=1
>sp|A0A0A0MS15|HV349_HUMAN Immunoglobulin heavy variable 3-49 OS=Homo sapiens OX=9606 GN=IGHV3-49 PE=3 SV=1	0	0.0454546	0.0881107	0.0437457	0.0518716	0.0598201	0	0	0		0	0	0.0206712	0.00991552	0	0		0.0428895	0.0541709	0.0343396	0.0414909	0	0	0		0.0321114	0.00509779	0.0246987		>sp|A0A0A0MS15|HV349_HUMAN Immunoglobulin heavy variable 3-49 OS=Homo sapiens OX=9606 GN=IGHV3-49 PE=3 SV=1
>sp|A0M8Q6|IGLC7_HUMAN Immunoglobulin lambda constant 7 OS=Homo sapiens OX=9606 GN=IGLC7 PE=1 SV=3	0	0	0.0706139	0.0120643	0.0899428	0	0	0.290547	0		0	0	0	0	0	0.210356		0.0793196	0.778822	0	0	0	0	0		0.0514631	0.0350593	0.122592		>sp|A0M8Q6|IGLC7_HUMAN Immunoglobulin lambda constant 7 OS=Homo sapiens OX=9606 GN=IGLC7 PE=1 SV=3
>sp|O00299|CLIC1_HUMAN Chloride intracellular channel protein 1 OS=Homo sapiens OX=9606 GN=CLIC1 PE=1 SV=4	0	0	0.071452	0.00774936	0.0192869	0.0383522	0	0.0132587	0		0	0	0	0.0187238	0	0		0.00829271	0.00838656	0.0153713	0	0	0	0		0.0166777	0.00312064	0.00457865		>sp|O00299|CLIC1_HUMAN Chloride intracellular channel protein 1 OS=Homo sapiens OX=9606 GN=CLIC1 PE=1 SV=4
>sp|O14950|ML12B_HUMAN Myosin regulatory light chain 12B OS=Homo sapiens OX=9606 GN=MYL12B PE=1 SV=2	0	0	0	0	0	0	0	0.00574773	0		0	0	0.0164826	0.0225636	0.0321908	0.0110071		0	0	0	0.00697821	0	0	0		0.000638637	0.0137074	0.000996888		>sp|O14950|ML12B_HUMAN Myosin regulatory light chain 12B OS=Homo sapiens OX=9606 GN=MYL12B PE=1 SV=2
>sp|O15143|ARC1B_HUMAN Actin-related protein 2/3 complex subunit 1B OS=Homo sapiens OX=9606 GN=ARPC1B PE=1 SV=3	0	0	0	0	0	0	0	0.0159254	0		0	0.052649	0.0176394	0.0208567	0.038735	0		0	0	0	0.0123028	0.027243	0.0415295	0.0217605		0.00176949	0.0216467	0.0146908		>sp|O15143|ARC1B_HUMAN Actin-related protein 2/3 complex subunit 1B OS=Homo sapiens OX=9606 GN=ARPC1B PE=1 SV=3
>sp|O15145|ARPC3_HUMAN Actin-related protein 2/3 complex subunit 3 OS=Homo sapiens OX=9606 GN=ARPC3 PE=1 SV=3	0	0	0.014057	0	0	0.0199459	0	0	0		0	0	0	0	0	0		0	0	0	0	0	0	0		0.0037781	0	0		>sp|O15145|ARPC3_HUMAN Actin-related protein 2/3 complex subunit 3 OS=Homo sapiens OX=9606 GN=ARPC3 PE=1 SV=3
>sp|O15389|SIGL5_HUMAN Sialic acid-binding Ig-like lectin 5 OS=Homo sapiens OX=9606 GN=SIGLEC5 PE=1 SV=1	0	0	0	0	0	0	0	0	0		0	0	0	0	0.0800387	0.0053932		0	0	0	0	0	0.0504683	0		0	0.0142387	0.00720976		>sp|O15389|SIGL5_HUMAN Sialic acid-binding Ig-like lectin 5 OS=Homo sapiens OX=9606 GN=SIGLEC5 PE=1 SV=1
>sp|O43451|MGA_HUMAN Maltase-glucoamylase, intestinal OS=Homo sapiens OX=9606 GN=MGAM PE=1 SV=5	0	0	0.469381	0	0	0	0.0145206	0	0		0	0.0906748	0	0.0136578	0.163589	0.0137628		0	0	0	0.0101785	0	0.0902737	0.0754429		0.0537669	0.0469474	0.0251279		>sp|O43451|MGA_HUMAN Maltase-glucoamylase, intestinal OS=Homo sapiens OX=9606 GN=MGAM PE=1 SV=5
>sp|O75015|FCG3B_HUMAN Low affinity immunoglobulin gamma Fc region receptor III-B OS=Homo sapiens OX=9606 GN=FCGR3B PE=1 SV=2	0	0	0	0	0	0	0	0	0		0	0	0	0	0.409194	0.153228		0	0	0	0	0	0	0		0	0.0937369	0		>sp|O75015|FCG3B_HUMAN Low affinity immunoglobulin gamma Fc region receptor III-B OS=Homo sapiens OX=9606 GN=FCGR3B PE=1 SV=2
>sp|O75083|WDR1_HUMAN WD repeat-containing protein 1 OS=Homo sapiens OX=9606 GN=WDR1 PE=1 SV=4	0	0	0	0	0	0	0.035081	0.00711063	0.026795		0	0.0840747	0.020918	0.034977	0.0833378	0		0	0	0	0	0	0.0404108	0.0931586		0.00766518	0.0372179	0.0190813		>sp|O75083|WDR1_HUMAN WD repeat-containing protein 1 OS=Homo sapiens OX=9606 GN=WDR1 PE=1 SV=4
>sp|O75477|ERLN1_HUMAN Erlin-1 OS=Homo sapiens OX=9606 GN=ERLIN1 PE=1 SV=2;>sp|O94905|ERLN2_HUMAN Erlin-2 OS=Homo sapiens OX=9606 GN=ERLIN2 PE=1 SV=1	0	0	0	0	0	0	0	0	0.0176714		0	0	0	0	0.16473	0		0	0	0	0	0	0.0280611	0.0277552		0.00196349	0.0274551	0.00797375		>sp|O75477|ERLN1_HUMAN Erlin-1 OS=Homo sapiens OX=9606 GN=ERLIN1 PE=1 SV=2;>sp|O94905|ERLN2_HUMAN Erlin-2 OS=Homo sapiens OX=9606 GN=ERLIN2 PE=1 SV=1
>sp|O75594|PGRP1_HUMAN Peptidoglycan recognition protein 1 OS=Homo sapiens OX=9606 GN=PGLYRP1 PE=1 SV=1	0	0	0	0	0	0	0	0	0		0	0	0.0184155	0	0	0.0969939		0	0	0	0	0	0	0		0	0.0192349	0		>sp|O75594|PGRP1_HUMAN Peptidoglycan recognition protein 1 OS=Homo sapiens OX=9606 GN=PGLYRP1 PE=1 SV=1
>sp|O75923|DYSF_HUMAN Dysferlin OS=Homo sapiens OX=9606 GN=DYSF PE=1 SV=1	0	0	0	0	0	0	0	0	0		0	0.0614714	0	0.00924207	0.292165	0.00655272		0	0	0	0.00592112	0	0.181715	0.0583702		0	0.0615718	0.0351437		>sp|O75923|DYSF_HUMAN Dysferlin OS=Homo sapiens OX=9606 GN=DYSF PE=1 SV=1
>sp|O75955|FLOT1_HUMAN Flotillin-1 OS=Homo sapiens OX=9606 GN=FLOT1 PE=1 SV=3	0	0	0	0	0	0	0	0	0.107797		0	0.430214	0.0382262	0.0419854	0.522768	0.0377269		0	0	0	0.0123752	0.00395368	0.0902444	0.0643442		0.0119774	0.178487	0.0244168		>sp|O75955|FLOT1_HUMAN Flotillin-1 OS=Homo sapiens OX=9606 GN=FLOT1 PE=1 SV=3
>sp|O95497|VNN1_HUMAN Pantetheinase OS=Homo sapiens OX=9606 GN=VNN1 PE=1 SV=2	0	0	0.0322298	0	0	0.0239985	0	0	0		0	0.176881	0	0.0128793	0.213532	0.0216112		0	0	0	0	0	0.174192	0.111184		0.00624759	0.0708173	0.040768		>sp|O95497|VNN1_HUMAN Pantetheinase OS=Homo sapiens OX=9606 GN=VNN1 PE=1 SV=2
>sp|O95498|VNN2_HUMAN Vascular non-inflammatory molecule 2 OS=Homo sapiens OX=9606 GN=VNN2 PE=1 SV=3	0	0	0	0	0	0	0	0	0		0	0.796301	0.00938071	0.0771189	0.377707	0.0213358		0	0	0	0.0370987	0	0.517067	0.179935		0	0.213641	0.104872		>sp|O95498|VNN2_HUMAN Vascular non-inflammatory molecule 2 OS=Homo sapiens OX=9606 GN=VNN2 PE=1 SV=3
>sp|P00915|CAH1_HUMAN Carbonic anhydrase 1 OS=Homo sapiens OX=9606 GN=CA1 PE=1 SV=2	0	0	0	0	0	0	0.0798757	0.0703139	0.180535		0	0.240661	0.391589	2.11962	0.0511776	0.167451		0	0	0	0.0507557	0.0954196	0.012827	0.143391		0.0367472	0.495083	0.0431991		>sp|P00915|CAH1_HUMAN Carbonic anhydrase 1 OS=Homo sapiens OX=9606 GN=CA1 PE=1 SV=2
>sp|P00918|CAH2_HUMAN Carbonic anhydrase 2 OS=Homo sapiens OX=9606 GN=CA2 PE=1 SV=2	0	0	0.313288	0	0	0.0548022	0	0	0		0	0.0170671	0.020455	0.0975572	0	0		0	0	0	0	0	0	0		0.0408989	0.0225132	0		>sp|P00918|CAH2_HUMAN Carbonic anhydrase 2 OS=Homo sapiens OX=9606 GN=CA2 PE=1 SV=2
>sp|P01033|TIMP1_HUMAN Metalloproteinase inhibitor 1 OS=Homo sapiens OX=9606 GN=TIMP1 PE=1 SV=1	0	0	0.0838326	0.0322352	0.0269301	0.0239293	0	0.017568	0		0	0	0	0	0	0		0.0200805	0.0266603	0.0232425	0.0156396	0	0	0		0.0204995	0	0.0122318		>sp|P01033|TIMP1_HUMAN Metalloproteinase inhibitor 1 OS=Homo sapiens OX=9606 GN=TIMP1 PE=1 SV=1
>sp|P01593|KVD33_HUMAN Immunoglobulin kappa variable 1D-33 OS=Homo sapiens OX=9606 GN=IGKV1D-33 PE=1 SV=2	0	0	0.0680142	0.0399879	0.0450221	0	0	0	0		0	0	0	0	0	0		0.0678735	0.0259258	0.0322513	0	0	0	0		0.0170027	0	0.0180072		>sp|P01593|KVD33_HUMAN Immunoglobulin kappa variable 1D-33 OS=Homo sapiens OX=9606 GN=IGKV1D-33 PE=1 SV=2
>sp|P01889|HLAB_HUMAN HLA class I histocompatibility antigen, B alpha chain OS=Homo sapiens OX=9606 GN=HLA-B PE=1 SV=3	0	0	0	0	0	0	0	0.019073	0.0627801		0	0.0259305	0.0141283	0	0	0		0	0	0	0	0	0	0		0.00909479	0.00667646	0		>sp|P01889|HLAB_HUMAN HLA class I histocompatibility antigen, B alpha chain OS=Homo sapiens OX=9606 GN=HLA-B PE=1 SV=3
>sp|P01903|DRA_HUMAN HLA class II histocompatibility antigen, DR alpha chain OS=Homo sapiens OX=9606 GN=HLA-DRA PE=1 SV=1	0	0.195323	0.54326	0.0225819	0.0392277	0.18091	0.0310463	0.185515	0.0806972		0	0.103038	0.0263862	0	0.0872801	0		0.0274603	0.022724	0.113936	0.0365591	0.0360323	0.0827845	0.0779536		0.142062	0.0361173	0.0567785		>sp|P01903|DRA_HUMAN HLA class II histocompatibility antigen, DR alpha chain OS=Homo sapiens OX=9606 GN=HLA-DRA PE=1 SV=1
>sp|P01911|DRB_HUMAN HLA class II histocompatibility antigen, DRB1 beta chain OS=Homo sapiens OX=9606 GN=HLA-DRB1 PE=1 SV=2	0	0.109235	0.170063	0.0181095	0.0218429	0.044921	0	0.0218926	0.167434		0	0	0.0285207	0	0.156872	0		0	0.0124921	0.0184671	0	0.157285	0	0		0.0614997	0.0308987	0.0268921		>sp|P01911|DRB_HUMAN HLA class II histocompatibility antigen, DRB1 beta chain OS=Homo sapiens OX=9606 GN=HLA-DRB1 PE=1 SV=2
>sp|P02042|HBD_HUMAN Hemoglobin subunit delta OS=Homo sapiens OX=9606 GN=HBD PE=1 SV=2	0	0	0	0.0401914	0.0132096	0.10801	0	0	0.0343704		0	0	0.0524593	0.378534	0.0240614	0		0.0208848	0.0261336	0	0	0	0	0		0.0217535	0.0758424	0.00671692		>sp|P02042|HBD_HUMAN Hemoglobin subunit delta OS=Homo sapiens OX=9606 GN=HBD PE=1 SV=2
>sp|P02452|CO1A1_HUMAN Collagen alpha-1(I) chain OS=Homo sapiens OX=9606 GN=COL1A1 PE=1 SV=5	0	0	0	0	0	0.00962916	0.0307095	0.0340709	0.0302377		0	0.0308756	0.027065	0.0167638	0.0557418	0		0	0.0287798	0	0.0574444	0	0	0		0.0116275	0.021741	0.0123177		>sp|P02452|CO1A1_HUMAN Collagen alpha-1(I) chain OS=Homo sapiens OX=9606 GN=COL1A1 PE=1 SV=5
>sp|P02461|CO3A1_HUMAN Collagen alpha-1(III) chain OS=Homo sapiens OX=9606 GN=COL3A1 PE=1 SV=4;	0	0.00921284	0.0219618	0.0117597	0	0.0066709	0	0.0404418	0.052621		0	0	0.0365615	0.0171594	0	0.0400748		0.00749752	0.0440386	0.00932003	0	0.0148607	0	0		0.015852	0.0156326	0.0108167		>sp|P02461|CO3A1_HUMAN Collagen alpha-1(III) chain OS=Homo sapiens OX=9606 GN=COL3A1 PE=1 SV=4;
>sp|P02549|SPTA1_HUMAN Spectrin alpha chain, erythrocytic 1 OS=Homo sapiens OX=9606 GN=SPTA1 PE=1 SV=5	0	0	0	0.050303	0.0617064	0	0.00298208	0.00232372	0.0183073		0	0.00423528	0.26233	0.057085	0.00275047	0.00174307		0	0.0257229	0.0805259	0.00131846	0.00248511	0.00773019	0.00176415		0.0150692	0.0546907	0.0170781		>sp|P02549|SPTA1_HUMAN Spectrin alpha chain, erythrocytic 1 OS=Homo sapiens OX=9606 GN=SPTA1 PE=1 SV=5
>sp|P02654|APOC1_HUMAN Apolipoprotein C-I OS=Homo sapiens OX=9606 GN=APOC1 PE=1 SV=1	0	0.289147	0.627205	0.272323	0.286341	0.175215	0	0	0		0	0	0	0	0	0		0.0913507	0.499818	0.190837	0	0	0	0		0.183359	0	0.111715		>sp|P02654|APOC1_HUMAN Apolipoprotein C-I OS=Homo sapiens OX=9606 GN=APOC1 PE=1 SV=1
>sp|P02730|B3AT_HUMAN Band 3 anion transport protein OS=Homo sapiens OX=9606 GN=SLC4A1 PE=1 SV=3	0	0.0229407	0.0507354	0	0.0131384	0.101277	0.108123	0.101417	0.829064		0	0.587971	2.13085	1.63373	0.286718	0.00325116		0.00332528	0.0133422	0.0109985	0	0.144345	0.0386107	0.389191		0.1363	0.773752	0.0856875		>sp|P02730|B3AT_HUMAN Band 3 anion transport protein OS=Homo sapiens OX=9606 GN=SLC4A1 PE=1 SV=3
>sp|P02743|SAMP_HUMAN Serum amyloid P-component OS=Homo sapiens OX=9606 GN=APCS PE=1 SV=2	0	0.0596565	0.0686726	0.0928388	0.0938883	0.0613613	0.627793	0.0662223	0.132704		0	0.0834227	0.114988	0.0665752	0.207214	0.0833949		0.0471952	0.156175	0.0262248	0.0751087	0.187546	0.104958	0.0686898		0.133682	0.0925991	0.0951283		>sp|P02743|SAMP_HUMAN Serum amyloid P-component OS=Homo sapiens OX=9606 GN=APCS PE=1 SV=2
>sp|P02745|C1QA_HUMAN Complement C1q subcomponent subunit A OS=Homo sapiens OX=9606 GN=C1QA PE=1 SV=2	0	0	0	0	0.0119587	0.0165079	0	0	0		0	0	0	0	0	0		0	0	0	0	0	0	0		0.00316296	0	0		>sp|P02745|C1QA_HUMAN Complement C1q subcomponent subunit A OS=Homo sapiens OX=9606 GN=C1QA PE=1 SV=2
>sp|P02747|C1QC_HUMAN Complement C1q subcomponent subunit C OS=Homo sapiens OX=9606 GN=C1QC PE=1 SV=3	0	0.158501	0.339217	0.198994	0.13719	0.170276	0.120796	0.110172	0.164337		0	0	0.0386142	0.0269608	0.19991	0.156728		0.112974	0.0758271	0.0735568	0.122186	0.141527	0.0632302	0.0228577		0.155498	0.0703689	0.0874512		>sp|P02747|C1QC_HUMAN Complement C1q subcomponent subunit C OS=Homo sapiens OX=9606 GN=C1QC PE=1 SV=3
>sp|P02786|TFR1_HUMAN Transferrin receptor protein 1 OS=Homo sapiens OX=9606 GN=TFRC PE=1 SV=2	0	0	0.0732765	0	0.00670747	0.0359519	0.0307956	0.0102803	0		0	0	0	0.00822651	0	0.00494236		0.00516371	0	0.0107184	0.00455048	0.0263289	0	0		0.0174458	0.00219481	0.00668021		>sp|P02786|TFR1_HUMAN Transferrin receptor protein 1 OS=Homo sapiens OX=9606 GN=TFRC PE=1 SV=2
>sp|P02794|FRIH_HUMAN Ferritin heavy chain OS=Homo sapiens OX=9606 GN=FTH1 PE=1 SV=2	0	0.257466	0.254396	0.0555094	0.053549	0.266836	0.0892713	0.164773	0.0467609		0	1.21234	0.0671247	0.0923555	0.424755	0		0.019864	0.0244328	0.125304	0.0386615	0.0922424	0.0802447	0.455689		0.132062	0.29943	0.119491		>sp|P02794|FRIH_HUMAN Ferritin heavy chain OS=Homo sapiens OX=9606 GN=FTH1 PE=1 SV=2
>sp|P04040|CATA_HUMAN Catalase OS=Homo sapiens OX=9606 GN=CAT PE=1 SV=3	0	0	0	0	0	0.275395	0	0.00278591	0.0302385		0	0.185918	0.0357989	0.120751	0.265528	0.0328036		0	0.303115	0	0.0107967	0.0124497	0.261258	0.40082		0.0342688	0.1068	0.141206		>sp|P04040|CATA_HUMAN Catalase OS=Homo sapiens OX=9606 GN=CAT PE=1 SV=3
>sp|P04080|CYTB_HUMAN Cystatin-B OS=Homo sapiens OX=9606 GN=CSTB PE=1 SV=2	0	0	0	0	0	0	0	0.0727322	0		0	0	0	0.0178485	0	0		0	0	0.0123154	0	0	0	0		0.00808135	0.00297475	0.00175934		>sp|P04080|CYTB_HUMAN Cystatin-B OS=Homo sapiens OX=9606 GN=CSTB PE=1 SV=2
>sp|P04179|SODM_HUMAN Superoxide dismutase [Mn], mitochondrial OS=Homo sapiens OX=9606 GN=SOD2 PE=1 SV=3	0	0	0	0	0	0	0	0	0		0	0	0	0	0.0697266	0		0	0	0	0.00920723	0	0.259432	0.154068		0	0.0116211	0.0603867		>sp|P04179|SODM_HUMAN Superoxide dismutase [Mn], mitochondrial OS=Homo sapiens OX=9606 GN=SOD2 PE=1 SV=3
>sp|P04792|HSPB1_HUMAN Heat shock protein beta-1 OS=Homo sapiens OX=9606 GN=HSPB1 PE=1 SV=2	0	0	0.0823271	0	0.0567124	0.0707905	0	0	0		0	0	0	0	0	0		0.0285112	0.0382566	0.0500888	0	0	0	0		0.0233144	0	0.0166938		>sp|P04792|HSPB1_HUMAN Heat shock protein beta-1 OS=Homo sapiens OX=9606 GN=HSPB1 PE=1 SV=2
>sp|P04843|RPN1_HUMAN Dolichyl-diphosphooligosaccharide--protein glycosyltransferase subunit 1 OS=Homo sapiens OX=9606 GN=RPN1 PE=1 SV=1	0	0.00103702	0	0	0.00233157	0	0.0283406	0	0.0316464		0	0.0266899	0.00645783	0.00605713	0.208158	0.00767291		0	0	0	0.00402736	0	0.104509	0.0470509		0.00703951	0.0425059	0.0222268		>sp|P04843|RPN1_HUMAN Dolichyl-diphosphooligosaccharide--protein glycosyltransferase subunit 1 OS=Homo sapiens OX=9606 GN=RPN1 PE=1 SV=1
>sp|P05023|AT1A1_HUMAN Sodium/potassium-transporting ATPase subunit alpha-1 OS=Homo sapiens OX=9606 GN=ATP1A1 PE=1 SV=1	0	0.00706777	0.0271271	0.00474057	0.0181303	0.0239325	0.111165	0.0288558	0.120191		0	0.0434145	0.0230746	0.0115912	0.136387	0.00871043		0	0.00371968	0.0207452	0.00921184	0.0243632	0.0174775	0.023739		0.0379122	0.0371963	0.0141795		>sp|P05023|AT1A1_HUMAN Sodium/potassium-transporting ATPase subunit alpha-1 OS=Homo sapiens OX=9606 GN=ATP1A1 PE=1 SV=1
>sp|P05091|ALDH2_HUMAN Aldehyde dehydrogenase, mitochondrial OS=Homo sapiens OX=9606 GN=ALDH2 PE=1 SV=2	0	0	0	0	0	0	0	0	0		0	0.0141102	0	0	0.049998	0		0	0	0	0	0	0	0		0	0.0106847	0		>sp|P05091|ALDH2_HUMAN Aldehyde dehydrogenase, mitochondrial OS=Homo sapiens OX=9606 GN=ALDH2 PE=1 SV=2
>sp|P05106|ITB3_HUMAN Integrin beta-3 OS=Homo sapiens OX=9606 GN=ITGB3 PE=1 SV=2	0	0	0	0	0	0	0	0.00322935	0.0191518		0	0.0183791	0.118798	0.0501222	0	0		0	0	0	0	0	0.00666432	0.0300434		0.00248679	0.0312165	0.00524396		>sp|P05106|ITB3_HUMAN Integrin beta-3 OS=Homo sapiens OX=9606 GN=ITGB3 PE=1 SV=2
>sp|P05109|S10A8_HUMAN Protein S100-A8 OS=Homo sapiens OX=9606 GN=S100A8 PE=1 SV=1	0	0.0611661	0.0547507	0.0614818	0	0.109876	0	0	0		0	0.469506	0.0130409	0.291726	0.0926541	0		0.470934	0.0391891	0.0390517	0.0811296	0.080602	0.113929	0.53208		0.0319194	0.144488	0.193845		>sp|P05109|S10A8_HUMAN Protein S100-A8 OS=Homo sapiens OX=9606 GN=S100A8 PE=1 SV=1
>sp|P06454|PTMA_HUMAN Prothymosin alpha OS=Homo sapiens OX=9606 GN=PTMA PE=1 SV=2	0	0	0	0	0	0	0.335734	0	0.0622896		0	0	0	0	0	0		0	0	0	0	0	0	0.180883		0.0442249	0	0.0258404		>sp|P06454|PTMA_HUMAN Prothymosin alpha OS=Homo sapiens OX=9606 GN=PTMA PE=1 SV=2
>sp|P06702|S10A9_HUMAN Protein S100-A9 OS=Homo sapiens OX=9606 GN=S100A9 PE=1 SV=1	0	0.200182	0.194208	0.165695	0.0418321	0.184851	0	0.0116723	0.00929845		0	1.85042	0.015125	1.07621	0.181049	0.0292316		0.575401	0.0452756	0.136753	0.211478	0.021066	0.369348	2.03258		0.0897487	0.52534	0.484558		>sp|P06702|S10A9_HUMAN Protein S100-A9 OS=Homo sapiens OX=9606 GN=S100A9 PE=1 SV=1
>sp|P06756|ITAV_HUMAN Integrin alpha-V OS=Homo sapiens OX=9606 GN=ITGAV PE=1 SV=2	0	0	0	0	0	0.128764	0	0	0.0260277		0	0	0.0132769	0	0	0		0	0	0	0	0	0	0		0.017199	0.00221281	0		>sp|P06756|ITAV_HUMAN Integrin alpha-V OS=Homo sapiens OX=9606 GN=ITGAV PE=1 SV=2
>sp|P07225|PROS_HUMAN Vitamin K-dependent protein S OS=Homo sapiens OX=9606 GN=PROS1 PE=1 SV=1	0	0	0.0608735	0.0346501	0.0485983	0.0297805	0.0333005	0.0178102	0.121103		0	0	0.0191209	0.0201784	0.0178238	0		0.0389694	0.0419304	0.0158678	0.0166135	0	0.0910966	0		0.0384574	0.00952051	0.0292111		>sp|P07225|PROS_HUMAN Vitamin K-dependent protein S OS=Homo sapiens OX=9606 GN=PROS1 PE=1 SV=1
>sp|P07237|PDIA1_HUMAN Protein disulfide-isomerase OS=Homo sapiens OX=9606 GN=P4HB PE=1 SV=3	0	0	0	0	0.0025043	0	0.0376007	0.00899286	0.160524		0	0.0856878	0.0193034	0.0392068	0.407062	0.0501673		0	0	0.00243913	0.0105061	0.0370644	0.191471	0		0.0232913	0.100238	0.0344972		>sp|P07237|PDIA1_HUMAN Protein disulfide-isomerase OS=Homo sapiens OX=9606 GN=P4HB PE=1 SV=3
>sp|P07339|CATD_HUMAN Cathepsin D OS=Homo sapiens OX=9606 GN=CTSD PE=1 SV=1	0	0.0882754	0.111124	0.0430887	0.0363172	0.194456	0.0847125	0.0357284	0.0750845		0	0	0.0254804	0.0125901	0.128555	0		0.00788823	0.0102951	0.0236027	0	0.117433	0	0		0.0743096	0.0277709	0.0227455		>sp|P07339|CATD_HUMAN Cathepsin D OS=Homo sapiens OX=9606 GN=CTSD PE=1 SV=1
>sp|P07437|TBB5_HUMAN Tubulin beta chain OS=Homo sapiens OX=9606 GN=TUBB PE=1 SV=2	0	0	0.0650146	0	0.0290734	0.0451494	0.0542398	0.0268024	0.0902038		0	0.157671	0.0473529	0.041956	0.146684	0.016084		0	0.0162928	0.0209318	0	0	0.0722349	0.20507		0.0344982	0.0682913	0.0449328		>sp|P07437|TBB5_HUMAN Tubulin beta chain OS=Homo sapiens OX=9606 GN=TUBB PE=1 SV=2
>sp|P07900|HS90A_HUMAN Heat shock protein HSP 90-alpha OS=Homo sapiens OX=9606 GN=HSP90AA1 PE=1 SV=5	0	0	0.0116397	0.00780609	0.0108516	0.0374449	0	0.0227011	0.0153521		0	0.0205152	0.0117174	0.014887	0.0359054	0.00374933		0	0.0030086	0.0127172	0.0051088	0.0187132	0.0119723	0		0.0117551	0.0144624	0.00736		>sp|P07900|HS90A_HUMAN Heat shock protein HSP 90-alpha OS=Homo sapiens OX=9606 GN=HSP90AA1 PE=1 SV=5
>sp|P07998|RNAS1_HUMAN Ribonuclease pancreatic OS=Homo sapiens OX=9606 GN=RNASE1 PE=1 SV=4	0	0.0367678	0.118246	0	0.0223838	0.0292191	0	0	0		0	0	0	0.206839	0.324486	0		0.0525103	0.0140995	0.066315	0	0	0	0		0.0229574	0.0885541	0.0189893		>sp|P07998|RNAS1_HUMAN Ribonuclease pancreatic OS=Homo sapiens OX=9606 GN=RNASE1 PE=1 SV=4
>sp|P08123|CO1A2_HUMAN Collagen alpha-2(I) chain OS=Homo sapiens OX=9606 GN=COL1A2 PE=1 SV=7	0	0	0	0	0	0	0	0.039741	0.102338		0	0	0.0425495	0.0254691	0	0.0237373		0	0	0	0	0	0	0		0.0157865	0.0152926	0		>sp|P08123|CO1A2_HUMAN Collagen alpha-2(I) chain OS=Homo sapiens OX=9606 GN=COL1A2 PE=1 SV=7
>sp|P08195|4F2_HUMAN 4F2 cell-surface antigen heavy chain OS=Homo sapiens OX=9606 GN=SLC3A2 PE=1 SV=3	0	0	0	0	0	0	0	0.0166541	0.0095262		0	0	0.00848437	0	0.0269906	0		0	0	0	0.0030636	0	0	0		0.00290892	0.0059125	0.000437658		>sp|P08195|4F2_HUMAN 4F2 cell-surface antigen heavy chain OS=Homo sapiens OX=9606 GN=SLC3A2 PE=1 SV=3
>sp|P08246|ELNE_HUMAN Neutrophil elastase OS=Homo sapiens OX=9606 GN=ELANE PE=1 SV=1	0	0	0	0	0	0	0	0	0.113316		0	2.31743	0.100153	0.6259	0.974211	0.209394		0	0	0	0.171027	0.0291122	3.07415	1.22423		0.0125906	0.704515	0.642647		>sp|P08246|ELNE_HUMAN Neutrophil elastase OS=Homo sapiens OX=9606 GN=ELANE PE=1 SV=1
>sp|P08254|MMP3_HUMAN Stromelysin-1 OS=Homo sapiens OX=9606 GN=MMP3 PE=1 SV=2	0	0	0	0	0	0	0	0	0		0	0	0	0.0135003	0	0.011854		0.0982373	0.00491571	0.00817137	0.0569049	0	0.0332477	0.0314288		0	0.00422572	0.0332722		>sp|P08254|MMP3_HUMAN Stromelysin-1 OS=Homo sapiens OX=9606 GN=MMP3 PE=1 SV=2
>sp|P08311|CATG_HUMAN Cathepsin G OS=Homo sapiens OX=9606 GN=CTSG PE=1 SV=2	0	0	0.0125569	0.00573666	0	0.0105529	0.0092887	0.000769816	0.134918		0	0.765846	0.0104609	0.120327	2.46144	0.0953283		0.0252594	0.00611609	0	0.0478934	0.00575204	2.28778	0.576381		0.0193136	0.575567	0.421312		>sp|P08311|CATG_HUMAN Cathepsin G OS=Homo sapiens OX=9606 GN=CTSG PE=1 SV=2
>sp|P08514|ITA2B_HUMAN Integrin alpha-IIb OS=Homo sapiens OX=9606 GN=ITGA2B PE=1 SV=3	0	0	0	0	0	0	0	0	0.0269353		0	0	0.0980624	0.0393764	0.00348928	0		0	0	0	0	0	0	0		0.00299281	0.023488	0		>sp|P08514|ITA2B_HUMAN Integrin alpha-IIb OS=Homo sapiens OX=9606 GN=ITGA2B PE=1 SV=3
>sp|P08631|HCK_HUMAN Tyrosine-protein kinase HCK OS=Homo sapiens OX=9606 GN=HCK PE=1 SV=5	0	0	0	0	0	0	0.030484	0.0218143	0		0	0.201198	0.0146062	0.0228748	0.33346	0.0410183		0	0	0	0	0	0.152366	0.183975		0.00581092	0.102193	0.0480488		>sp|P08631|HCK_HUMAN Tyrosine-protein kinase HCK OS=Homo sapiens OX=9606 GN=HCK PE=1 SV=5
>sp|P09211|GSTP1_HUMAN Glutathione S-transferase P OS=Homo sapiens OX=9606 GN=GSTP1 PE=1 SV=2	0	0	0	0	0	0	0	0.0082156	0		0	0.0692707	0.0167931	0.0481426	0.0347927	0		0	0	0	0	0	0	0.0216328		0.000912844	0.0281665	0.0030904		>sp|P09211|GSTP1_HUMAN Glutathione S-transferase P OS=Homo sapiens OX=9606 GN=GSTP1 PE=1 SV=2
>sp|P09467|F16P1_HUMAN Fructose-1,6-bisphosphatase 1 OS=Homo sapiens OX=9606 GN=FBP1 PE=1 SV=5	0	0	0.0647472	0	0.00468693	0.0396312	0	0	0		0	0	0	0	0	0		0	0	0.0198106	0	0	0	0		0.0121184	0	0.00283009		>sp|P09467|F16P1_HUMAN Fructose-1,6-bisphosphatase 1 OS=Homo sapiens OX=9606 GN=FBP1 PE=1 SV=5
>sp|P09622|DLDH_HUMAN Dihydrolipoyl dehydrogenase, mitochondrial OS=Homo sapiens OX=9606 GN=DLD PE=1 SV=2	0	0	0.0407164	0.0488031	0.0479127	0.0683853	0	0	0		0	0	0	0	0	0		0.0390985	0.0440773	0.0379856	0	0	0	0		0.0228686	0	0.0173088		>sp|P09622|DLDH_HUMAN Dihydrolipoyl dehydrogenase, mitochondrial OS=Homo sapiens OX=9606 GN=DLD PE=1 SV=2
>sp|P09769|FGR_HUMAN Tyrosine-protein kinase Fgr OS=Homo sapiens OX=9606 GN=FGR PE=1 SV=2	0	0	0.0436419	0	0	0	0.00945818	0.0109872	0.0359497		0	0.103837	0.0089208	0.018325	0.273366	0.0154641		0	0	0	0.0232318	0	0.189859	0.110264		0.0111152	0.0699855	0.0461935		>sp|P09769|FGR_HUMAN Tyrosine-protein kinase Fgr OS=Homo sapiens OX=9606 GN=FGR PE=1 SV=2
>sp|P09917|LOX5_HUMAN Polyunsaturated fatty acid 5-lipoxygenase OS=Homo sapiens OX=9606 GN=ALOX5 PE=1 SV=2	0	0	0	0	0.00140034	0	0	0	0.0190306		0	0.0659445	0	0.011356	0.151788	0.00515256		0	0	0	0	0	0.0977336	0.0194412		0.00227011	0.0390402	0.0167393		>sp|P09917|LOX5_HUMAN Polyunsaturated fatty acid 5-lipoxygenase OS=Homo sapiens OX=9606 GN=ALOX5 PE=1 SV=2
>sp|P0DJI8|SAA1_HUMAN Serum amyloid A-1 protein OS=Homo sapiens OX=9606 GN=SAA1 PE=1 SV=1	0	0	0	0.0261827	0.00264658	0	0	0	0.0319164		0	0.0245495	0.0355606	0.215308	0.023578	0.468175		0.347798	0.0239367	0.00774916	0.0352168	0	0	0		0.00674951	0.127862	0.059243		>sp|P0DJI8|SAA1_HUMAN Serum amyloid A-1 protein OS=Homo sapiens OX=9606 GN=SAA1 PE=1 SV=1
>sp|P0DMV8|HS71A_HUMAN Heat shock 70 kDa protein 1A OS=Homo sapiens OX=9606 GN=HSPA1A PE=1 SV=1	0	0.0088469	0.0367371	0.0097917	0.0163313	0.0358184	0.028461	0.0253701	0.0434812		0	0.10576	0.0234392	0.0660176	0.119316	0.0135821		0.0110284	0.0131262	0.0202114	0.015411	0.0254152	0.069246	0.033206		0.0227597	0.0546858	0.0268063		>sp|P0DMV8|HS71A_HUMAN Heat shock 70 kDa protein 1A OS=Homo sapiens OX=9606 GN=HSPA1A PE=1 SV=1
>sp|P0DP23|CALM1_HUMAN Calmodulin-1 OS=Homo sapiens OX=9606 GN=CALM1 PE=1 SV=1	0	0.0187004	0.0591501	0	0.0219494	0	0	0	0		0	0.154278	0.00669919	0.0471317	0	0.00677553		0.00587674	0	0.0282142	0	0	0	0		0.0110889	0.0358141	0.00487013		>sp|P0DP23|CALM1_HUMAN Calmodulin-1 OS=Homo sapiens OX=9606 GN=CALM1 PE=1 SV=1
>sp|P10321|HLAC_HUMAN HLA class I histocompatibility antigen, C alpha chain OS=Homo sapiens OX=9606 GN=HLA-C PE=1 SV=3	0	0.0486156	0.166445	0.00775048	0.0143463	0.0453827	0.0779244	0.0321293	0.230286		0	0.0431485	0.0350977	0	0.191834	0.00636003		0	0.00475578	0.0282742	0.0545985	0.0717521	0.213498	0.0447561		0.0692089	0.0460733	0.059662		>sp|P10321|HLAC_HUMAN HLA class I histocompatibility antigen, C alpha chain OS=Homo sapiens OX=9606 GN=HLA-C PE=1 SV=3
>sp|P11021|BIP_HUMAN Endoplasmic reticulum chaperone BiP OS=Homo sapiens OX=9606 GN=HSPA5 PE=1 SV=2	0	0	0.0556876	0.0114437	0.0137809	0.027747	0.0244112	0.0126655	0.100111		0	0.0988834	0.0318207	0.0380295	0.374294	0.0206044		0.00566511	0	0.0205002	0.014345	0.0396121	0.147984	0.0336846		0.0273163	0.0939387	0.0373987		>sp|P11021|BIP_HUMAN Endoplasmic reticulum chaperone BiP OS=Homo sapiens OX=9606 GN=HSPA5 PE=1 SV=2
>sp|P11166|GTR1_HUMAN Solute carrier family 2, facilitated glucose transporter member 1 OS=Homo sapiens OX=9606 GN=SLC2A1 PE=1 SV=2	0	0	0	0	0	0	0	0	0.0942086		0	0.0437675	0.294565	0.229344	0.0457938	0		0	0	0	0	0	0	0		0.0104676	0.102245	0		>sp|P11166|GTR1_HUMAN Solute carrier family 2, facilitated glucose transporter member 1 OS=Homo sapiens OX=9606 GN=SLC2A1 PE=1 SV=2
>sp|P11169|GTR3_HUMAN Solute carrier family 2, facilitated glucose transporter member 3 OS=Homo sapiens OX=9606 GN=SLC2A3 PE=1 SV=1	0	0	0	0	0	0	0	0.0139438	0.109724		0	0.374443	0.0246102	0.113038	1.51773	0.0395063		0.00774972	0	0.00481238	0	0	0.27245	0.243861		0.0137409	0.344888	0.0755534		>sp|P11169|GTR3_HUMAN Solute carrier family 2, facilitated glucose transporter member 3 OS=Homo sapiens OX=9606 GN=SLC2A3 PE=1 SV=1
>sp|P11171|EPB41_HUMAN Protein 4.1 OS=Homo sapiens OX=9606 GN=EPB41 PE=1 SV=4	0	0	0	0	0	0	0	0	0		0	0.0391617	0.0612933	0.0410494	0	0		0	0	0	0	0	0	0		0	0.0235841	0		>sp|P11171|EPB41_HUMAN Protein 4.1 OS=Homo sapiens OX=9606 GN=EPB41 PE=1 SV=4
>sp|P11279|LAMP1_HUMAN Lysosome-associated membrane glycoprotein 1 OS=Homo sapiens OX=9606 GN=LAMP1 PE=1 SV=3	0	0	0	0	0	0	0	0.0272899	0.0246293		0	0.258738	0.0236703	0	0.210196	0		0	0	0	0.0119831	0.0476301	0.169969	0.165251		0.00576879	0.0821009	0.0564046		>sp|P11279|LAMP1_HUMAN Lysosome-associated membrane glycoprotein 1 OS=Homo sapiens OX=9606 GN=LAMP1 PE=1 SV=3
>sp|P11413|G6PD_HUMAN Glucose-6-phosphate 1-dehydrogenase OS=Homo sapiens OX=9606 GN=G6PD PE=1 SV=4	0	0	0	0	0	0	0	0.00423866	0		0	0	0	0	0.157396	0.0160186		0	0	0	0	0	0.0501745	0.0491299		0.000470962	0.0289024	0.0141863		>sp|P11413|G6PD_HUMAN Glucose-6-phosphate 1-dehydrogenase OS=Homo sapiens OX=9606 GN=G6PD PE=1 SV=4
>sp|P12109|CO6A1_HUMAN Collagen alpha-1(VI) chain OS=Homo sapiens OX=9606 GN=COL6A1 PE=1 SV=3	0	0.491678	0.167166	0.106583	0.178391	0.0954068	0	0	0		0	0	0	0.0751491	0	0		0.0399186	0.17169	0.0568924	0	0.126259	0	0		0.115469	0.0125248	0.0563943		>sp|P12109|CO6A1_HUMAN Collagen alpha-1(VI) chain OS=Homo sapiens OX=9606 GN=COL6A1 PE=1 SV=3
>sp|P12318|FCG2A_HUMAN Low affinity immunoglobulin gamma Fc region receptor II-a OS=Homo sapiens OX=9606 GN=FCGR2A PE=1 SV=4;>sp|P31995|FCG2C_HUMAN Low affinity immunoglobulin gamma Fc region receptor II-c OS=Homo sapiens OX=9606 GN=FCGR2C PE=1 SV=1	0	0	0	0	0	0	0	0	0		0	0	0	0.0164269	0.198893	0		0	0	0	0	0	0	0		0	0.0358867	0		>sp|P12318|FCG2A_HUMAN Low affinity immunoglobulin gamma Fc region receptor II-a OS=Homo sapiens OX=9606 GN=FCGR2A PE=1 SV=4;>sp|P31995|FCG2C_HUMAN Low affinity immunoglobulin gamma Fc region receptor II-c OS=Homo sapiens OX=9606 GN=FCGR2C PE=1 SV=1
>sp|P12429|ANXA3_HUMAN Annexin A3 OS=Homo sapiens OX=9606 GN=ANXA3 PE=1 SV=3	0	0	0	0.00652908	0	0	0	0.000334932	0.307618		0	2.64282	0.00045021	0.436095	1.38514	0.160895		0.00879311	0.0109883	0.00712737	0.141782	0.00166055	2.78781	2.51262		0.0349425	0.770901	0.78154		>sp|P12429|ANXA3_HUMAN Annexin A3 OS=Homo sapiens OX=9606 GN=ANXA3 PE=1 SV=3
>sp|P12724|ECP_HUMAN Eosinophil cationic protein OS=Homo sapiens OX=9606 GN=RNASE3 PE=1 SV=2	0	0	0	0	0	0	0	0	0		0	0	0	0.172677	1.47742	0.0986258		0	0	0	0.046732	0	0.619037	0.145006		0	0.291454	0.115825		>sp|P12724|ECP_HUMAN Eosinophil cationic protein OS=Homo sapiens OX=9606 GN=RNASE3 PE=1 SV=2
>sp|P12883|MYH7_HUMAN Myosin-7 OS=Homo sapiens OX=9606 GN=MYH7 PE=1 SV=5	0	1.98174	1.88602	7.48239	5.85862	2.77068	0	0	0		0	0.0128601	0	0.0200623	0	0		7.33005	4.49567	3.70559	0	0	0	0		2.21994	0.00548706	2.21876		>sp|P12883|MYH7_HUMAN Myosin-7 OS=Homo sapiens OX=9606 GN=MYH7 PE=1 SV=5
>sp|P13639|EF2_HUMAN Elongation factor 2 OS=Homo sapiens OX=9606 GN=EEF2 PE=1 SV=4	0	0	0.0135581	0	0	0.0194279	0	0	0		0	0	0	0.0084623	0	0		0	0.00405195	0	0	0	0.0180325	0		0.00366511	0.00141038	0.00315492		>sp|P13639|EF2_HUMAN Elongation factor 2 OS=Homo sapiens OX=9606 GN=EEF2 PE=1 SV=4
>sp|P14314|GLU2B_HUMAN Glucosidase 2 subunit beta OS=Homo sapiens OX=9606 GN=PRKCSH PE=1 SV=2	0	0	0	0	0	0	0.099184	0	0		0	0	0	0	0.102287	0		0	0	0	0	0.024948	0	0		0.0110204	0.0170478	0.003564		>sp|P14314|GLU2B_HUMAN Glucosidase 2 subunit beta OS=Homo sapiens OX=9606 GN=PRKCSH PE=1 SV=2
>sp|P15153|RAC2_HUMAN Ras-related C3 botulinum toxin substrate 2 OS=Homo sapiens OX=9606 GN=RAC2 PE=1 SV=1	0	0	0	0	0	0	0	0.00476904	0.0389177		0	0.152146	0.0110641	0.0398851	0.244603	0.0259558		0	0	0	0.0454456	0.0160526	0.153475	0.114774		0.00485408	0.0789424	0.0471067		>sp|P15153|RAC2_HUMAN Ras-related C3 botulinum toxin substrate 2 OS=Homo sapiens OX=9606 GN=RAC2 PE=1 SV=1
>sp|P15169|CBPN_HUMAN Carboxypeptidase N catalytic chain OS=Homo sapiens OX=9606 GN=CPN1 PE=1 SV=1	0	0	0	0.47739	0.651427	0.0419624	0	0	0		0	0	0	0	0	0		0.626789	0.71712	0.760881	0	0	0	0		0.130087	0	0.300684		>sp|P15169|CBPN_HUMAN Carboxypeptidase N catalytic chain OS=Homo sapiens OX=9606 GN=CPN1 PE=1 SV=1
>sp|P15311|EZRI_HUMAN Ezrin OS=Homo sapiens OX=9606 GN=EZR PE=1 SV=4	0	0	0.0431633	0.00524967	0.00913939	0.0151105	0	0.0249016	0.0320059		0	0	0.0177412	0	0.0173414	0		0.00588463	0.00561729	0.0138747	0.0106598	0.0256588	0	0		0.0143967	0.00584709	0.0088136		>sp|P15311|EZRI_HUMAN Ezrin OS=Homo sapiens OX=9606 GN=EZR PE=1 SV=4
>sp|P16157|ANK1_HUMAN Ankyrin-1 OS=Homo sapiens OX=9606 GN=ANK1 PE=1 SV=3	0	2.36847	0.337667	1.0529	1.57074	1.65546	0.591028	0.274825	2.20302		0	0.411508	2.95025	1.20983	0.524116	0.409814		0	3.9297	2.43653	0.499497	0	0.323082	0		1.11712	0.917585	1.02697		>sp|P16157|ANK1_HUMAN Ankyrin-1 OS=Homo sapiens OX=9606 GN=ANK1 PE=1 SV=3
>sp|P16284|PECA1_HUMAN Platelet endothelial cell adhesion molecule OS=Homo sapiens OX=9606 GN=PECAM1 PE=1 SV=2	0	0	0	0	0	0	0.0419821	0.0164293	0.0582806		0	0	0.0169333	0.0188168	0.0811955	0		0	0	0	0.00897166	0	0	0		0.0129658	0.0194909	0.00128167		>sp|P16284|PECA1_HUMAN Platelet endothelial cell adhesion molecule OS=Homo sapiens OX=9606 GN=PECAM1 PE=1 SV=2
>sp|P16671|CD36_HUMAN Platelet glycoprotein 4 OS=Homo sapiens OX=9606 GN=CD36 PE=1 SV=2	0	0	0	0	0	0	0	0.0429201	0		0	0	0	0.020073	0	0		0	0	0	0	0	0	0		0.0047689	0.0033455	0		>sp|P16671|CD36_HUMAN Platelet glycoprotein 4 OS=Homo sapiens OX=9606 GN=CD36 PE=1 SV=2
>sp|P17927|CR1_HUMAN Complement receptor type 1 OS=Homo sapiens OX=9606 GN=CR1 PE=1 SV=3	0	0	0	0	0.180039	0	0	0	0		0	0.0562988	0	0.00605126	0.0665883	0		0	0	0.362153	0	0	0	0		0.0200043	0.0214897	0.0517362		>sp|P17927|CR1_HUMAN Complement receptor type 1 OS=Homo sapiens OX=9606 GN=CR1 PE=1 SV=3
>sp|P17931|LEG3_HUMAN Galectin-3 OS=Homo sapiens OX=9606 GN=LGALS3 PE=1 SV=5	0	0	0.0527959	0	0.012838	0.0867321	0	0.0385003	0.0260439		0	0.0567794	0.015141	0.0197515	0.12842	0		0	0	0.025876	0.0231814	0.0662189	0.0661772	0		0.0241011	0.036682	0.0259219		>sp|P17931|LEG3_HUMAN Galectin-3 OS=Homo sapiens OX=9606 GN=LGALS3 PE=1 SV=5
>sp|P18206|VINC_HUMAN Vinculin OS=Homo sapiens OX=9606 GN=VCL PE=1 SV=4	0	0	0.220659	0.124479	0.175729	0	0.0407479	0.0178591	0		0	0.119726	0.0434312	0.0294671	0.0557418	0.0277776		0.163081	0.231475	0.100487	0.0150543	0.0342663	0.0393688	0.0528185		0.064386	0.046024	0.090936		>sp|P18206|VINC_HUMAN Vinculin OS=Homo sapiens OX=9606 GN=VCL PE=1 SV=4
>sp|P18669|PGAM1_HUMAN Phosphoglycerate mutase 1 OS=Homo sapiens OX=9606 GN=PGAM1 PE=1 SV=2	0	0.0240684	0.078977	0.0185085	0.0275741	0.0560217	0	0.0132972	0		0	0.0742625	0	0.0286446	0.0300366	0		0.0103106	0.00959886	0.0376871	0	0	0	0		0.0242719	0.0221573	0.00822808		>sp|P18669|PGAM1_HUMAN Phosphoglycerate mutase 1 OS=Homo sapiens OX=9606 GN=PGAM1 PE=1 SV=2
>sp|P19971|TYPH_HUMAN Thymidine phosphorylase OS=Homo sapiens OX=9606 GN=TYMP PE=1 SV=2	0	0	0.045927	0.00580942	0	0.042992	0	0	0		0	0	0	0	0	0		0	0	0.0144436	0	0	0	0		0.0105254	0	0.00206337		>sp|P19971|TYPH_HUMAN Thymidine phosphorylase OS=Homo sapiens OX=9606 GN=TYMP PE=1 SV=2
>sp|P20160|CAP7_HUMAN Azurocidin OS=Homo sapiens OX=9606 GN=AZU1 PE=1 SV=3	0	0	0	0	0	0.0276006	0	0	0.0452384		0	0.317669	0.0170215	0.135561	0.495109	0.0400256		0	0	0.0241592	0.0245225	0.00863823	1.07528	0.246363		0.00809322	0.167564	0.196994		>sp|P20160|CAP7_HUMAN Azurocidin OS=Homo sapiens OX=9606 GN=AZU1 PE=1 SV=3
>sp|P20292|AL5AP_HUMAN Arachidonate 5-lipoxygenase-activating protein OS=Homo sapiens OX=9606 GN=ALOX5AP PE=1 SV=2	0	0	0	0	0	0	0	0	0.119397		0	0	0	0.0648468	0.312623	0.0298158		0	0	0	0.00759214	0	0.792708	0.11804		0.0132664	0.0678809	0.131191		>sp|P20292|AL5AP_HUMAN Arachidonate 5-lipoxygenase-activating protein OS=Homo sapiens OX=9606 GN=ALOX5AP PE=1 SV=2
>sp|P20702|ITAX_HUMAN Integrin alpha-X OS=Homo sapiens OX=9606 GN=ITGAX PE=1 SV=3	0	0.0132349	0.0522386	0.00316166	0.0078968	0.0643505	0	0.0102061	0.0365762		0	0.0872581	0.00527384	0.00639271	0.154112	0.00592456		0	0	0.0227297	0.00451462	0.0262547	0.044398	0.0239933		0.0208517	0.0431602	0.0174129		>sp|P20702|ITAX_HUMAN Integrin alpha-X OS=Homo sapiens OX=9606 GN=ITGAX PE=1 SV=3
>sp|P20742|PZP_HUMAN Pregnancy zone protein OS=Homo sapiens OX=9606 GN=PZP PE=1 SV=4	0	0	0	0	0.0292581	0	0	0	0		0	0	0	0	0	0		0.0115014	0	0	0	0	0	0		0.00325091	0	0.00164306		>sp|P20742|PZP_HUMAN Pregnancy zone protein OS=Homo sapiens OX=9606 GN=PZP PE=1 SV=4
>sp|P21796|VDAC1_HUMAN Voltage-dependent anion-selective channel protein 1 OS=Homo sapiens OX=9606 GN=VDAC1 PE=1 SV=2	0	0	0	0	0	0	0	0.00206206	0.0187227		0	0.0231262	0.00666651	0.00137967	0.0722268	0		0	0	0	0	0	0	0		0.00230942	0.0172332	0		>sp|P21796|VDAC1_HUMAN Voltage-dependent anion-selective channel protein 1 OS=Homo sapiens OX=9606 GN=VDAC1 PE=1 SV=2
>sp|P21926|CD9_HUMAN CD9 antigen OS=Homo sapiens OX=9606 GN=CD9 PE=1 SV=4	0	0	0.0597591	0	0.0183899	0.0537678	0	0	0		0	0	0	0	0	0		0.00847251	0	0.0256326	0	0	0	0		0.0146574	0	0.00487216		>sp|P21926|CD9_HUMAN CD9 antigen OS=Homo sapiens OX=9606 GN=CD9 PE=1 SV=4
>sp|P22626|ROA2_HUMAN Heterogeneous nuclear ribonucleoproteins A2/B1 OS=Homo sapiens OX=9606 GN=HNRNPA2B1 PE=1 SV=2	0	0	0	0	0	0	0	0	0		0	0	0	0	0.0255937	0		0	0	0	0	0	0	0.0992593		0	0.00426562	0.0141799		>sp|P22626|ROA2_HUMAN Heterogeneous nuclear ribonucleoproteins A2/B1 OS=Homo sapiens OX=9606 GN=HNRNPA2B1 PE=1 SV=2
>sp|P22894|MMP8_HUMAN Neutrophil collagenase OS=Homo sapiens OX=9606 GN=MMP8 PE=1 SV=1	0	0	0.139972	0	0	0	0	0	0		0	0.0663584	0	0.0222714	0.0377531	0		0.0719412	0	0	0.00649754	0	0.263399	0.0226404		0.0155524	0.0210638	0.0520683		>sp|P22894|MMP8_HUMAN Neutrophil collagenase OS=Homo sapiens OX=9606 GN=MMP8 PE=1 SV=1
>sp|P23528|COF1_HUMAN Cofilin-1 OS=Homo sapiens OX=9606 GN=CFL1 PE=1 SV=3	0	0	0.0633294	0.0125654	0.0237383	0.0409907	0.211431	0.0343645	0.283671		0	0.452537	0.110821	0.190594	0.324725	0.0488857		0	0.0100616	0.0284641	0.0719141	0.156026	0.281988	0.340328		0.0744545	0.187927	0.126969		>sp|P23528|COF1_HUMAN Cofilin-1 OS=Homo sapiens OX=9606 GN=CFL1 PE=1 SV=3
>sp|P24821|TENA_HUMAN Tenascin OS=Homo sapiens OX=9606 GN=TNC PE=1 SV=3	0	0	0.036263	0.011599	0.0283229	0.0133167	0.11711	0	0		0	0	0.0185613	0	0	0		0.00395602	0.00837657	0.0124127	0.0565824	0.0551007	0.0515556	0		0.0229569	0.00309354	0.0268549		>sp|P24821|TENA_HUMAN Tenascin OS=Homo sapiens OX=9606 GN=TNC PE=1 SV=3
>sp|P25705|ATPA_HUMAN ATP synthase subunit alpha, mitochondrial OS=Homo sapiens OX=9606 GN=ATP5F1A PE=1 SV=1	0	0	0	0	0	0	0	0	0		0	0.045976	0.012933	0	0.104984	0		0	0	0	0	0	0.0332708	0		0	0.0273155	0.00475297		>sp|P25705|ATPA_HUMAN ATP synthase subunit alpha, mitochondrial OS=Homo sapiens OX=9606 GN=ATP5F1A PE=1 SV=1
>sp|P25774|CATS_HUMAN Cathepsin S OS=Homo sapiens OX=9606 GN=CTSS PE=1 SV=3	0	0	0.0207907	0	0	0.023659	0	0	0		0	0	0	0	0	0		0	0	0.0113454	0	0	0	0		0.00493886	0	0.00162077		>sp|P25774|CATS_HUMAN Cathepsin S OS=Homo sapiens OX=9606 GN=CTSS PE=1 SV=3
>sp|P25815|S100P_HUMAN Protein S100-P OS=Homo sapiens OX=9606 GN=S100P PE=1 SV=2	0	0	0	0	0	0	0	0	0		0	0.177272	0	0.0679385	0	0		0	0	0	0.0128664	0	0	0		0	0.0408683	0.00183806		>sp|P25815|S100P_HUMAN Protein S100-P OS=Homo sapiens OX=9606 GN=S100P PE=1 SV=2
>sp|P26447|S10A4_HUMAN Protein S100-A4 OS=Homo sapiens OX=9606 GN=S100A4 PE=1 SV=1	0	0	0.121134	0.0330156	0.0938068	0.124856	0	0	0		0	0	0	0	0	0		0.0239345	0.0399783	0.0983245	0	0	0	0		0.0414235	0	0.0231768		>sp|P26447|S10A4_HUMAN Protein S100-A4 OS=Homo sapiens OX=9606 GN=S100A4 PE=1 SV=1
>sp|P27105|STOM_HUMAN Stomatin OS=Homo sapiens OX=9606 GN=STOM PE=1 SV=3	0	0	0	0.0062807	0.00751323	0.0364024	0.00458481	0.0183147	0.0896493		0	1.34787	0.293758	0.452401	0.652241	0.0248375		0	0	0.0166108	0.0507623	0.0105896	1.19907	0.940221		0.0180828	0.461851	0.316751		>sp|P27105|STOM_HUMAN Stomatin OS=Homo sapiens OX=9606 GN=STOM PE=1 SV=3
>sp|P27824|CALX_HUMAN Calnexin OS=Homo sapiens OX=9606 GN=CANX PE=1 SV=2	0	0	0	0	0	0	0.0980932	0.0200365	0.166862		0	0.257425	0.0436253	0.0764242	0.84894	0.0215909		0	0	0	0	0	0.664375	0.164781		0.0316658	0.208001	0.118451		>sp|P27824|CALX_HUMAN Calnexin OS=Homo sapiens OX=9606 GN=CANX PE=1 SV=2
>sp|P28676|GRAN_HUMAN Grancalcin OS=Homo sapiens OX=9606 GN=GCA PE=1 SV=2	0	0	0	0	0	0	0	0	0		0	0.234517	0	0.183674	0.315134	0		0	0	0	0	0	0.455819	0.172285		0	0.122221	0.0897291		>sp|P28676|GRAN_HUMAN Grancalcin OS=Homo sapiens OX=9606 GN=GCA PE=1 SV=2
>sp|P29401|TKT_HUMAN Transketolase OS=Homo sapiens OX=9606 GN=TKT PE=1 SV=3	0	0	0	0	0.00889576	0	0	0.0182238	0.05753		0	0.0688995	0.00939739	0.0538531	0.0658828	0.0400472		0.00685747	0	0	0.0219934	0.0403747	0.0870749	0.216502		0.0094055	0.03968	0.0532575		>sp|P29401|TKT_HUMAN Transketolase OS=Homo sapiens OX=9606 GN=TKT PE=1 SV=3
>sp|P29972|AQP1_HUMAN Aquaporin-1 OS=Homo sapiens OX=9606 GN=AQP1 PE=1 SV=3	0	0	0	0	0	0	0.13468	0.0679998	0.20433		0	0.0290569	0.114947	0.033692	0.0154704	0		0	0	0	0.0167484	0.0484553	0	0		0.0452233	0.0321944	0.00931481		>sp|P29972|AQP1_HUMAN Aquaporin-1 OS=Homo sapiens OX=9606 GN=AQP1 PE=1 SV=3
>sp|P30041|PRDX6_HUMAN Peroxiredoxin-6 OS=Homo sapiens OX=9606 GN=PRDX6 PE=1 SV=3	0	0	0	0	0	0	0	0	0		0	0.137047	0.0751757	0.122176	0.224254	0		0	0	0	0	0	0	0		0	0.0931088	0		>sp|P30041|PRDX6_HUMAN Peroxiredoxin-6 OS=Homo sapiens OX=9606 GN=PRDX6 PE=1 SV=3
>sp|P30043|BLVRB_HUMAN Flavin reductase (NADPH) OS=Homo sapiens OX=9606 GN=BLVRB PE=1 SV=3	0	0	0	0	0	0	0	0.00679682	0.0116314		0	0.0439217	0.0702396	0.250435	0	0		0	0	0	0	0	0	0		0.00204758	0.0607661	0		>sp|P30043|BLVRB_HUMAN Flavin reductase (NADPH) OS=Homo sapiens OX=9606 GN=BLVRB PE=1 SV=3
>sp|P30048|PRDX3_HUMAN Thioredoxin-dependent peroxide reductase, mitochondrial OS=Homo sapiens OX=9606 GN=PRDX3 PE=1 SV=3	0	0	0	0	0	0	0	0	0		0	0.565986	0.0077637	0.0159678	0.0557885	0		0	0	0	0	0	0.037677	0		0	0.107584	0.00538243		>sp|P30048|PRDX3_HUMAN Thioredoxin-dependent peroxide reductase, mitochondrial OS=Homo sapiens OX=9606 GN=PRDX3 PE=1 SV=3
>sp|P30101|PDIA3_HUMAN Protein disulfide-isomerase A3 OS=Homo sapiens OX=9606 GN=PDIA3 PE=1 SV=4	0	0	0	0	0	0	0.062549	0.0112536	0.17059		0	0.0688377	0.0149174	0.0369565	0.300163	0		0	0	0	0.00964579	0.0297843	0.139399	0.151487		0.0271547	0.0701458	0.0471879		>sp|P30101|PDIA3_HUMAN Protein disulfide-isomerase A3 OS=Homo sapiens OX=9606 GN=PDIA3 PE=1 SV=4
>sp|P30273|FCERG_HUMAN High affinity immunoglobulin epsilon receptor subunit gamma OS=Homo sapiens OX=9606 GN=FCER1G PE=1 SV=1	0	0	0.164369	0	0.0344268	0.0336851	0	0.115861	0.361753		0	0.249302	0.0541546	0.0278404	0.359282	0.0282156		0	0	0.0656968	0.0968527	0.0231792	0.132195	0		0.0788994	0.119799	0.0454177		>sp|P30273|FCERG_HUMAN High affinity immunoglobulin epsilon receptor subunit gamma OS=Homo sapiens OX=9606 GN=FCER1G PE=1 SV=1
>sp|P30626|SORCN_HUMAN Sorcin OS=Homo sapiens OX=9606 GN=SRI PE=1 SV=1	0	0	0	0	0	0	0	0.0126235	0		0	0	0.0285854	0.117679	0	0		0	0	0	0	0	0	0		0.00140261	0.0243774	0		>sp|P30626|SORCN_HUMAN Sorcin OS=Homo sapiens OX=9606 GN=SRI PE=1 SV=1
>sp|P30740|ILEU_HUMAN Leukocyte elastase inhibitor OS=Homo sapiens OX=9606 GN=SERPINB1 PE=1 SV=1	0	0	0	0	0	0	0	0.0100028	0.011622		0	0.436491	0.00486091	0.0543586	0.109528	0.0266848		0	0	0	0.0215311	0	0.131024	0.174989		0.00240276	0.10532	0.0467919		>sp|P30740|ILEU_HUMAN Leukocyte elastase inhibitor OS=Homo sapiens OX=9606 GN=SERPINB1 PE=1 SV=1
>sp|P31146|COR1A_HUMAN Coronin-1A OS=Homo sapiens OX=9606 GN=CORO1A PE=1 SV=4	0	0	0.0153647	0	0	0.0193571	0	0.00612973	0.0197954		0	0.182811	0	0.128167	0.172822	0.0309535		0	0	0.01102	0.0262231	0	0.148374	0.204967		0.00673854	0.0857923	0.0557977		>sp|P31146|COR1A_HUMAN Coronin-1A OS=Homo sapiens OX=9606 GN=CORO1A PE=1 SV=4
>sp|P31997|CEAM8_HUMAN Carcinoembryonic antigen-related cell adhesion molecule 8 OS=Homo sapiens OX=9606 GN=CEACAM8 PE=1 SV=2	0	0	0	0	0	0	0	0	0.0279457		0	0.673244	0	0.0668329	0.286277	0.0339007		0	0	0	0.0344074	0	0.69288	0.192643		0.00310508	0.176709	0.131419		>sp|P31997|CEAM8_HUMAN Carcinoembryonic antigen-related cell adhesion molecule 8 OS=Homo sapiens OX=9606 GN=CEACAM8 PE=1 SV=2
>sp|P32119|PRDX2_HUMAN Peroxiredoxin-2 OS=Homo sapiens OX=9606 GN=PRDX2 PE=1 SV=5	0	0	0	0	0	0	0.623317	0.106181	0		0	0.159698	0.394653	0.666666	0.19894	0		0	0	0	0.134863	0.415627	0	0		0.0810553	0.236659	0.0786414		>sp|P32119|PRDX2_HUMAN Peroxiredoxin-2 OS=Homo sapiens OX=9606 GN=PRDX2 PE=1 SV=5
>sp|P32942|ICAM3_HUMAN Intercellular adhesion molecule 3 OS=Homo sapiens OX=9606 GN=ICAM3 PE=1 SV=2	0	0	0	0	0	0	0	0	0.0631341		0	0.023132	0.0067717	0.0271842	0.26584	0.0306047		0	0	0	0.0218055	0	0.0885022	0.0135765		0.0070149	0.058922	0.0176977		>sp|P32942|ICAM3_HUMAN Intercellular adhesion molecule 3 OS=Homo sapiens OX=9606 GN=ICAM3 PE=1 SV=2
>sp|P34910|EVI2B_HUMAN Protein EVI2B OS=Homo sapiens OX=9606 GN=EVI2B PE=1 SV=2	0	0	0	0	0	0	0.0437708	0.00705254	0.041785		0	0.0401434	0.00530278	0.00921924	0.0461226	0.012469		0	0	0	0	0	0	0.0164711		0.0102898	0.0188762	0.00235302		>sp|P34910|EVI2B_HUMAN Protein EVI2B OS=Homo sapiens OX=9606 GN=EVI2B PE=1 SV=2
>sp|P35555|FBN1_HUMAN Fibrillin-1 OS=Homo sapiens OX=9606 GN=FBN1 PE=1 SV=4	0	0	0	0	0	0	0.198481	0	0.0783259		0	0	0	0	0	0		0	0	0	0	0	0	0		0.0307563	0	0		>sp|P35555|FBN1_HUMAN Fibrillin-1 OS=Homo sapiens OX=9606 GN=FBN1 PE=1 SV=4
>sp|P35613|BASI_HUMAN Basigin OS=Homo sapiens OX=9606 GN=BSG PE=1 SV=2	0	0	0.10239	0.00825958	0.0215817	0.0490218	0.0573688	0.0371554	0.147004		0	0.0503791	0.0443708	0.0264286	0.27459	0		0.00735686	0.0137003	0.0332313	0	0.0838988	0	0		0.0469757	0.0659615	0.019741		>sp|P35613|BASI_HUMAN Basigin OS=Homo sapiens OX=9606 GN=BSG PE=1 SV=2
>sp|P35908|K22E_HUMAN Keratin, type II cytoskeletal 2 epidermal OS=Homo sapiens OX=9606 GN=KRT2 PE=1 SV=2;;	0	0	0.0307311	0.034727	0.00948419	0.0280221	0.195165	0.0251128	0.00940209		0	0.623422	0.482312	0.100186	0.290458	0.115452		0.0169576	0.0168018	0.0236854	0.14142	0.122444	0.123131	0.686476		0.0369605	0.268638	0.161559		>sp|P35908|K22E_HUMAN Keratin, type II cytoskeletal 2 epidermal OS=Homo sapiens OX=9606 GN=KRT2 PE=1 SV=2;;
>sp|P36222|CH3L1_HUMAN Chitinase-3-like protein 1 OS=Homo sapiens OX=9606 GN=CHI3L1 PE=1 SV=2	0	0.0490369	0.0245251	0.00810206	0.0106795	0.0368737	0	0.0250165	0		0	0	0.00499776	0.00489188	0.0152686	0		0.0166967	0.00270516	0.02456	0.00939871	0	0.112733	0.0255551		0.0171371	0.00419303	0.0273784		>sp|P36222|CH3L1_HUMAN Chitinase-3-like protein 1 OS=Homo sapiens OX=9606 GN=CHI3L1 PE=1 SV=2
>sp|P37802|TAGL2_HUMAN Transgelin-2 OS=Homo sapiens OX=9606 GN=TAGLN2 PE=1 SV=3	0	0	0.0384111	0	0.0104106	0	0	0.0251835	0		0	0	0	0.010375	0	0		0	0	0.00801755	0	0	0	0		0.0082228	0.00172917	0.00114536		>sp|P37802|TAGL2_HUMAN Transgelin-2 OS=Homo sapiens OX=9606 GN=TAGLN2 PE=1 SV=3
>sp|P37837|TALDO_HUMAN Transaldolase OS=Homo sapiens OX=9606 GN=TALDO1 PE=1 SV=2	0	0	0.412377	0.124306	0.116214	0.288104	0.472214	0.0465823	0.355535		0	0.639221	0	0.123924	0.371918	0		0.119994	0.0186524	0.285858	0	0	0	0		0.201704	0.189177	0.0606434		>sp|P37837|TALDO_HUMAN Transaldolase OS=Homo sapiens OX=9606 GN=TALDO1 PE=1 SV=2
>sp|P39656|OST48_HUMAN Dolichyl-diphosphooligosaccharide--protein glycosyltransferase 48 kDa subunit OS=Homo sapiens OX=9606 GN=DDOST PE=1 SV=4	0	0	0	0	0	0	0	0.00322398	0		0	0	0.0107604	0	0.0780313	0		0	0	0	0	0	0.063839	0.025488		0.00035822	0.0147986	0.012761		>sp|P39656|OST48_HUMAN Dolichyl-diphosphooligosaccharide--protein glycosyltransferase 48 kDa subunit OS=Homo sapiens OX=9606 GN=DDOST PE=1 SV=4
>sp|P41222|PTGDS_HUMAN Prostaglandin-H2 D-isomerase OS=Homo sapiens OX=9606 GN=PTGDS PE=1 SV=1	0	0	0.0304772	0	0	0	0	0	0		0	0	0	0	0	0		0.0168558	0	0	0	0	0	0		0.00338636	0	0.00240798		>sp|P41222|PTGDS_HUMAN Prostaglandin-H2 D-isomerase OS=Homo sapiens OX=9606 GN=PTGDS PE=1 SV=1
>sp|P45880|VDAC2_HUMAN Voltage-dependent anion-selective channel protein 2 OS=Homo sapiens OX=9606 GN=VDAC2 PE=1 SV=2	0	0	0	0	0	0	0	0	0.0410156		0	0	0	0	0.195039	0		0	0	0	0	0	0	0.0253224		0.00455729	0.0325066	0.00361748		>sp|P45880|VDAC2_HUMAN Voltage-dependent anion-selective channel protein 2 OS=Homo sapiens OX=9606 GN=VDAC2 PE=1 SV=2
>sp|P47756|CAPZB_HUMAN F-actin-capping protein subunit beta OS=Homo sapiens OX=9606 GN=CAPZB PE=1 SV=4	0	0	0.060386	0	0.00991985	0.0271871	0	0.0283077	0		0	0.0202383	0.00735349	0.0184349	0.0249329	0		0.00524056	0	0.0289768	0.00656959	0	0	0		0.0139779	0.0118266	0.00582671		>sp|P47756|CAPZB_HUMAN F-actin-capping protein subunit beta OS=Homo sapiens OX=9606 GN=CAPZB PE=1 SV=4
>sp|P48960|AGRE5_HUMAN Adhesion G protein-coupled receptor E5 OS=Homo sapiens OX=9606 GN=ADGRE5 PE=1 SV=4	0	0	0.0512028	0	0.00737228	0.0229817	0	0	0		0	0	0	0	0	0		0	0	0	0	0	0	0		0.00906187	0	0		>sp|P48960|AGRE5_HUMAN Adhesion G protein-coupled receptor E5 OS=Homo sapiens OX=9606 GN=ADGRE5 PE=1 SV=4
>sp|P49411|EFTU_HUMAN Elongation factor Tu, mitochondrial OS=Homo sapiens OX=9606 GN=TUFM PE=1 SV=2	0	0	0	0	0	0	0	0	0		0	0	0	0.0037087	0.0910045	0		0	0	0	0	0	0.0532978	0.0171633		0	0.0157855	0.0100659		>sp|P49411|EFTU_HUMAN Elongation factor Tu, mitochondrial OS=Homo sapiens OX=9606 GN=TUFM PE=1 SV=2
>sp|P49913|CAMP_HUMAN Cathelicidin antimicrobial peptide OS=Homo sapiens OX=9606 GN=CAMP PE=1 SV=1	0	0	0	0	0	0	0	0	0.196674		0	1.40683	0	0.0692625	1.219	0		0	0	0	0	0	3.75452	0.0158235		0.0218527	0.449181	0.538621		>sp|P49913|CAMP_HUMAN Cathelicidin antimicrobial peptide OS=Homo sapiens OX=9606 GN=CAMP PE=1 SV=1
>sp|P50395|GDIB_HUMAN Rab GDP dissociation inhibitor beta OS=Homo sapiens OX=9606 GN=GDI2 PE=1 SV=2	0	0	0	0	0	0	0	0	0		0	0.0299248	0	0.0159635	0.0686009	0		0	0	0	0.011302	0	0	0		0	0.0190815	0.00161457		>sp|P50395|GDIB_HUMAN Rab GDP dissociation inhibitor beta OS=Homo sapiens OX=9606 GN=GDI2 PE=1 SV=2
>sp|P50995|ANX11_HUMAN Annexin A11 OS=Homo sapiens OX=9606 GN=ANXA11 PE=1 SV=1	0	0	0	0	0	0	0	0.00663044	0.0719327		0	0.26787	0.0160084	0.0541173	0.173305	0.0188081		0	0	0	0.0197417	0	0.212322	0.197073		0.00872924	0.0883515	0.0613053		>sp|P50995|ANX11_HUMAN Annexin A11 OS=Homo sapiens OX=9606 GN=ANXA11 PE=1 SV=1
>sp|P51148|RAB5C_HUMAN Ras-related protein Rab-5C OS=Homo sapiens OX=9606 GN=RAB5C PE=1 SV=2	0	0	0	0	0	0	0	0.0182632	0.0211303		0	0.0521731	0.0109974	0.0136395	0.0195449	0		0	0	0	0.00913254	0.0128663	0	0.0239732		0.00437706	0.0160592	0.00656742		>sp|P51148|RAB5C_HUMAN Ras-related protein Rab-5C OS=Homo sapiens OX=9606 GN=RAB5C PE=1 SV=2
>sp|P51149|RAB7A_HUMAN Ras-related protein Rab-7a OS=Homo sapiens OX=9606 GN=RAB7A PE=1 SV=1	0	0	0.0341846	0.00578105	0.0126656	0	0.0173319	0.0243832	0.0719327		0	0.0776648	0.0149953	0.030343	0.14533	0.024217		0	0	0	0.0125081	0.0226063	0.0599852	0.0665077		0.0184755	0.0487584	0.0230868		>sp|P51149|RAB7A_HUMAN Ras-related protein Rab-7a OS=Homo sapiens OX=9606 GN=RAB7A PE=1 SV=1
>sp|P51159|RB27A_HUMAN Ras-related protein Rab-27A OS=Homo sapiens OX=9606 GN=RAB27A PE=1 SV=3	0	0	0	0	0	0	0	0	0		0	0.0751428	0.0111056	0.0142944	0.109051	0		0	0	0	0	0	0.161375	0.0989261		0	0.0349323	0.0371859		>sp|P51159|RB27A_HUMAN Ras-related protein Rab-27A OS=Homo sapiens OX=9606 GN=RAB27A PE=1 SV=3
>sp|P51571|SSRD_HUMAN Translocon-associated protein subunit delta OS=Homo sapiens OX=9606 GN=SSR4 PE=1 SV=1	0	0	0	0	0	0	0.0803059	0	0.0410958		0	0.035766	0.0172105	0	0.166001	0		0	0	0	0	0	0.072088	0		0.0134891	0.0364963	0.0102983		>sp|P51571|SSRD_HUMAN Translocon-associated protein subunit delta OS=Homo sapiens OX=9606 GN=SSR4 PE=1 SV=1
>sp|P52209|6PGD_HUMAN 6-phosphogluconate dehydrogenase, decarboxylating OS=Homo sapiens OX=9606 GN=PGD PE=1 SV=3	0	0	0.0317782	0.00771154	0	0.0369381	0	0	0		0	0.10949	0.0182341	0.0822717	0.0991848	0		0.00663408	0	0.0174675	0	0	0.029781	0.0288697		0.00849198	0.0515301	0.0118218		>sp|P52209|6PGD_HUMAN 6-phosphogluconate dehydrogenase, decarboxylating OS=Homo sapiens OX=9606 GN=PGD PE=1 SV=3
>sp|P52566|GDIR2_HUMAN Rho GDP-dissociation inhibitor 2 OS=Homo sapiens OX=9606 GN=ARHGDIB PE=1 SV=3	0	0	0	0	0	0	0	0.0168059	0.0213657		0	0.151509	0.0142736	0.0970582	0.17526	0.023787		0	0	0	0.0349141	0.0161603	0.084787	0.109682		0.00424129	0.0769813	0.0350777		>sp|P52566|GDIR2_HUMAN Rho GDP-dissociation inhibitor 2 OS=Homo sapiens OX=9606 GN=ARHGDIB PE=1 SV=3
>sp|P52790|HXK3_HUMAN Hexokinase-3 OS=Homo sapiens OX=9606 GN=HK3 PE=1 SV=2	0	0	0	0	0	0.0133646	0.00417305	0	0		0	0.0485518	0	0.0186769	0.080905	0		0	0	0.0032605	0.00504629	0.00688459	0.0289507	0.0632226		0.00194863	0.024689	0.0153378		>sp|P52790|HXK3_HUMAN Hexokinase-3 OS=Homo sapiens OX=9606 GN=HK3 PE=1 SV=2
>sp|P52907|CAZA1_HUMAN F-actin-capping protein subunit alpha-1 OS=Homo sapiens OX=9606 GN=CAPZA1 PE=1 SV=3	0	0	0	0	0	0	0	0.00828221	0		0	0.00681191	0.00376542	0.0140505	0.00670085	0		0	0	0	0.00748357	0	0	0		0.000920246	0.00522144	0.00106908		>sp|P52907|CAZA1_HUMAN F-actin-capping protein subunit alpha-1 OS=Homo sapiens OX=9606 GN=CAPZA1 PE=1 SV=3
>sp|P59666|DEF3_HUMAN Neutrophil defensin 3 OS=Homo sapiens OX=9606 GN=DEFA3 PE=1 SV=1;>sp|P59665|DEF1_HUMAN Neutrophil defensin 1 OS=Homo sapiens OX=9606 GN=DEFA1 PE=1 SV=1	0	0	0	0	0	0	0	0	0		0	0	0	0	0	0		0.0166193	0	0.00458067	0	0	0	0		0	0	0.00302856		>sp|P59666|DEF3_HUMAN Neutrophil defensin 3 OS=Homo sapiens OX=9606 GN=DEFA3 PE=1 SV=1;>sp|P59665|DEF1_HUMAN Neutrophil defensin 1 OS=Homo sapiens OX=9606 GN=DEFA1 PE=1 SV=1
>sp|P59998|ARPC4_HUMAN Actin-related protein 2/3 complex subunit 4 OS=Homo sapiens OX=9606 GN=ARPC4 PE=1 SV=3	0	0	0	0	0	0.00554972	0	0.00572279	0		0	0	0.0180646	0.0304732	0.112822	0.0180137		0	0	0.00143854	0.00954545	0.027522	0.0535958	0		0.0012525	0.0298956	0.0131574		>sp|P59998|ARPC4_HUMAN Actin-related protein 2/3 complex subunit 4 OS=Homo sapiens OX=9606 GN=ARPC4 PE=1 SV=3
>sp|P60033|CD81_HUMAN CD81 antigen OS=Homo sapiens OX=9606 GN=CD81 PE=1 SV=1	0	0	0.0903644	0	0	0	0	0	0		0	0	0	0	0	0		0	0	0.0362348	0	0	0	0		0.0100405	0	0.0051764		>sp|P60033|CD81_HUMAN CD81 antigen OS=Homo sapiens OX=9606 GN=CD81 PE=1 SV=1
>sp|P60903|S10AA_HUMAN Protein S100-A10 OS=Homo sapiens OX=9606 GN=S100A10 PE=1 SV=2	0	0	0.0610196	0	0.158895	0.391631	0	0.257587	0		0	0.0163614	0	0	0	0		0	0	0.246704	0	0	0	0		0.0965702	0.00272691	0.0352434		>sp|P60903|S10AA_HUMAN Protein S100-A10 OS=Homo sapiens OX=9606 GN=S100A10 PE=1 SV=2
>sp|P61158|ARP3_HUMAN Actin-related protein 3 OS=Homo sapiens OX=9606 GN=ACTR3 PE=1 SV=3	0	0	0	0	0	0	0	0.0242004	0		0	0	0	0	0.0432396	0		0	0	0	0.00565265	0	0.0276413	0		0.00268893	0.0072066	0.00475628		>sp|P61158|ARP3_HUMAN Actin-related protein 3 OS=Homo sapiens OX=9606 GN=ACTR3 PE=1 SV=3
>sp|P61421|VA0D1_HUMAN V-type proton ATPase subunit d 1 OS=Homo sapiens OX=9606 GN=ATP6V0D1 PE=1 SV=1	0	0	0	0	0	0	0	0	0.0150186		0	0.0248241	0.00758702	0.0131914	0.0876121	0		0	0	0	0	0	0.0450865	0.0238563		0.00166873	0.0222024	0.00984897		>sp|P61421|VA0D1_HUMAN V-type proton ATPase subunit d 1 OS=Homo sapiens OX=9606 GN=ATP6V0D1 PE=1 SV=1
>sp|P61586|RHOA_HUMAN Transforming protein RhoA OS=Homo sapiens OX=9606 GN=RHOA PE=1 SV=1	0	0	0.0403479	0	0.0115819	0.0168763	0	0.0111665	0		0	0	0.0225061	0.0137814	0	0		0	0.00399026	0.0156278	0	0	0.0375456	0		0.00888586	0.00604791	0.00816624		>sp|P61586|RHOA_HUMAN Transforming protein RhoA OS=Homo sapiens OX=9606 GN=RHOA PE=1 SV=1
>sp|P62258|1433E_HUMAN 14-3-3 protein epsilon OS=Homo sapiens OX=9606 GN=YWHAE PE=1 SV=1	0	0	0	0	0	0	0.270882	0	0.104316		0	0	0	0	0	0		0	0	0	0	0.007237	0	0		0.0416887	0	0.00103386		>sp|P62258|1433E_HUMAN 14-3-3 protein epsilon OS=Homo sapiens OX=9606 GN=YWHAE PE=1 SV=1
>sp|P62328|TYB4_HUMAN Thymosin beta-4 OS=Homo sapiens OX=9606 GN=TMSB4X PE=1 SV=2	0	0	0	0	0	0	0.433936	0.0728742	0.123449		0	0.363851	0.0630669	0.0949579	0	0.033492		0	0	0	0.123469	0.155615	0.149772	0.131908		0.0700288	0.0925613	0.0801091		>sp|P62328|TYB4_HUMAN Thymosin beta-4 OS=Homo sapiens OX=9606 GN=TMSB4X PE=1 SV=2
>sp|P62826|RAN_HUMAN GTP-binding nuclear protein Ran OS=Homo sapiens OX=9606 GN=RAN PE=1 SV=3	0	0	0	0	0	0.0157806	0	0	0.0560799		0	0.0352982	0.0119199	0.026347	0.098526	0		0	0	0	0	0	0.0172878	0		0.00798449	0.0286819	0.00246968		>sp|P62826|RAN_HUMAN GTP-binding nuclear protein Ran OS=Homo sapiens OX=9606 GN=RAN PE=1 SV=3
>sp|P62879|GBB2_HUMAN Guanine nucleotide-binding protein G(I)/G(S)/G(T) subunit beta-2 OS=Homo sapiens OX=9606 GN=GNB2 PE=1 SV=3;>sp|Q9HAV0|GBB4_HUMAN Guanine nucleotide-binding protein subunit beta-4 OS=Homo sapiens OX=9606 GN=GNB4 PE=1 SV=3	0	0.00820826	0.0573796	0	0.0133389	0.0170646	0	0.186156	0		0	0.365307	0.136595	0.233786	0.465698	0		0	0.0091065	0.015031	0.216394	0	0.194111	0.261708		0.0313497	0.200231	0.0994787		>sp|P62879|GBB2_HUMAN Guanine nucleotide-binding protein G(I)/G(S)/G(T) subunit beta-2 OS=Homo sapiens OX=9606 GN=GNB2 PE=1 SV=3;>sp|Q9HAV0|GBB4_HUMAN Guanine nucleotide-binding protein subunit beta-4 OS=Homo sapiens OX=9606 GN=GNB4 PE=1 SV=3
>sp|P62937|PPIA_HUMAN Peptidyl-prolyl cis-trans isomerase A OS=Homo sapiens OX=9606 GN=PPIA PE=1 SV=2	0	0.0480723	0.0830057	0.013074	0.0244289	0.0721355	0	0.0411301	0		0	0.0672388	0	0.0347682	0.0204309	0		0.0176989	0.00882931	0.0115438	0	0	0.0277475	0.0209786		0.0313163	0.0204063	0.0123997		>sp|P62937|PPIA_HUMAN Peptidyl-prolyl cis-trans isomerase A OS=Homo sapiens OX=9606 GN=PPIA PE=1 SV=2
>sp|P62979|RS27A_HUMAN Ubiquitin-40S ribosomal protein S27a OS=Homo sapiens OX=9606 GN=RPS27A PE=1 SV=2	0	0	0.0675132	0.00887509	0	0.0895234	0	0.054838	0.125488		0	1.08182	0.120221	0.1475	0.557574	0.0297125		0	0.0113692	0.0171154	0.0609944	0.153618	0.292668	1.3149		0.0384708	0.322804	0.264381		>sp|P62979|RS27A_HUMAN Ubiquitin-40S ribosomal protein S27a OS=Homo sapiens OX=9606 GN=RPS27A PE=1 SV=2
>sp|P67936|TPM4_HUMAN Tropomyosin alpha-4 chain OS=Homo sapiens OX=9606 GN=TPM4 PE=1 SV=3;	0	0	0	0	0	0	0	0.0116192	0.133719		0	0.146574	0.068769	0.0449629	0	0.00664369		0	0	0	0	0.0715049	0	0		0.0161487	0.0444916	0.010215		>sp|P67936|TPM4_HUMAN Tropomyosin alpha-4 chain OS=Homo sapiens OX=9606 GN=TPM4 PE=1 SV=3;
>sp|P78324|SHPS1_HUMAN Tyrosine-protein phosphatase non-receptor type substrate 1 OS=Homo sapiens OX=9606 GN=SIRPA PE=1 SV=2	0	0	0.0559708	0.0267131	0.0382975	0	0.0744043	0.107984	0.0633985		0	0.110304	0	0.0512604	0.295568	0.0373857		0	0	0	0.0223967	0.0187415	0.296215	0.0465596		0.040752	0.0824196	0.0548447		>sp|P78324|SHPS1_HUMAN Tyrosine-protein phosphatase non-receptor type substrate 1 OS=Homo sapiens OX=9606 GN=SIRPA PE=1 SV=2
>sp|P80748|LV321_HUMAN Immunoglobulin lambda variable 3-21 OS=Homo sapiens OX=9606 GN=IGLV3-21 PE=1 SV=2	0	0	0.684928	0.322095	0.323767	0.12428	0	0.180842	0		0	0	0	0	0.323132	0.554686		0.518235	0	0.19796	0	0	0	0.491815		0.181768	0.146303	0.172573		>sp|P80748|LV321_HUMAN Immunoglobulin lambda variable 3-21 OS=Homo sapiens OX=9606 GN=IGLV3-21 PE=1 SV=2
>sp|P81605|DCD_HUMAN Dermcidin OS=Homo sapiens OX=9606 GN=DCD PE=1 SV=2	0	0	0	0.0354577	0.0348179	0.0109526	0	0.02629	0		0	0.0557468	0.18739	0.0269908	0.0346392	0		0.0191341	0	0.0196191	0.0639554	0	0	0.112362		0.0119465	0.0507944	0.0307244		>sp|P81605|DCD_HUMAN Dermcidin OS=Homo sapiens OX=9606 GN=DCD PE=1 SV=2
>sp|P84077|ARF1_HUMAN ADP-ribosylation factor 1 OS=Homo sapiens OX=9606 GN=ARF1 PE=1 SV=2	0	0	0	0	0	0.0291113	0	0.0279352	0		0	0.0666725	0.0168346	0.0427257	0.0590201	0		0	0	0	0.0102584	0	0.0917556	0		0.00633849	0.0308755	0.0145734		>sp|P84077|ARF1_HUMAN ADP-ribosylation factor 1 OS=Homo sapiens OX=9606 GN=ARF1 PE=1 SV=2
>sp|P84095|RHOG_HUMAN Rho-related GTP-binding protein RhoG OS=Homo sapiens OX=9606 GN=RHOG PE=1 SV=1	0	0	0	0	0	0	0.0497376	0.020732	0.00824458		0	0	0	0.014326	0.154631	0.0214818		0	0	0	0	0	0	0		0.00874602	0.0317398	0		>sp|P84095|RHOG_HUMAN Rho-related GTP-binding protein RhoG OS=Homo sapiens OX=9606 GN=RHOG PE=1 SV=1
>sp|Q00610|CLH1_HUMAN Clathrin heavy chain 1 OS=Homo sapiens OX=9606 GN=CLTC PE=1 SV=5	0	0	0	0	0	0	0	0.00696383	0.0608481		0	0.027004	0.0192547	0.0170975	0.14836	0		0	0	0	0	0.0185075	0	0		0.00753466	0.035286	0.00264393		>sp|Q00610|CLH1_HUMAN Clathrin heavy chain 1 OS=Homo sapiens OX=9606 GN=CLTC PE=1 SV=5
>sp|Q01469|FABP5_HUMAN Fatty acid-binding protein 5 OS=Homo sapiens OX=9606 GN=FABP5 PE=1 SV=3	0	0	0	0.00703049	0.00658217	0.0285868	0	0	0		0	0	0	0	0	0		0	0	0.00657877	0	0	0	0		0.00468883	0	0.000939824		>sp|Q01469|FABP5_HUMAN Fatty acid-binding protein 5 OS=Homo sapiens OX=9606 GN=FABP5 PE=1 SV=3
>sp|Q01518|CAP1_HUMAN Adenylyl cyclase-associated protein 1 OS=Homo sapiens OX=9606 GN=CAP1 PE=1 SV=5	0	0.00284683	0	0	0.00204285	0	0.101765	0.019992	0		0	0	0.0317026	0.0531878	0.0727507	0.0155087		0	0	0	0.00677719	0	0.0324245	0.0485949		0.0140719	0.0288583	0.0125424		>sp|Q01518|CAP1_HUMAN Adenylyl cyclase-associated protein 1 OS=Homo sapiens OX=9606 GN=CAP1 PE=1 SV=5
>sp|Q01629|IFM2_HUMAN Interferon-induced transmembrane protein 2 OS=Homo sapiens OX=9606 GN=IFITM2 PE=1 SV=2	0	0	0	0	0	0	0	0	0		0	0.0667439	0	0	0.158672	0		0	0	0	0	0	0.0817224	0.0748657		0	0.0375693	0.0223697		>sp|Q01629|IFM2_HUMAN Interferon-induced transmembrane protein 2 OS=Homo sapiens OX=9606 GN=IFITM2 PE=1 SV=2
>sp|Q02161|RHD_HUMAN Blood group Rh(D) polypeptide OS=Homo sapiens OX=9606 GN=RHD PE=1 SV=3;>sp|P18577|RHCE_HUMAN Blood group Rh(CE) polypeptide OS=Homo sapiens OX=9606 GN=RHCE PE=1 SV=2	0	0	0	0	0	0	0	0	0		0	0	0.0762855	0.0637543	0	0		0	0	0	0	0	0	0		0	0.02334	0		>sp|Q02161|RHD_HUMAN Blood group Rh(D) polypeptide OS=Homo sapiens OX=9606 GN=RHD PE=1 SV=3;>sp|P18577|RHCE_HUMAN Blood group Rh(CE) polypeptide OS=Homo sapiens OX=9606 GN=RHCE PE=1 SV=2
>sp|Q06830|PRDX1_HUMAN Peroxiredoxin-1 OS=Homo sapiens OX=9606 GN=PRDX1 PE=1 SV=1	0	0.0411354	0.144594	0.0182697	0.0257303	0.0700842	0	0.0743896	0.046006		0	0.067786	0.0902905	0.0410266	0.0887221	0		0.00748576	0.0158048	0.0309743	0.0211929	0.0970142	0	0		0.0466899	0.0479709	0.0246388		>sp|Q06830|PRDX1_HUMAN Peroxiredoxin-1 OS=Homo sapiens OX=9606 GN=PRDX1 PE=1 SV=1
>sp|Q08431|MFGM_HUMAN Lactadherin OS=Homo sapiens OX=9606 GN=MFGE8 PE=1 SV=3	0	0.0377324	0.086448	0.0159533	0.0409018	0.0209965	0.0661125	0.0586296	0.0670237		0	0.019149	0.0137582	0	0.105726	0		0	0.0181966	0	0.032537	0.0521706	0	0		0.0437553	0.0231055	0.0147006		>sp|Q08431|MFGM_HUMAN Lactadherin OS=Homo sapiens OX=9606 GN=MFGE8 PE=1 SV=3
>sp|Q08477|CP4F3_HUMAN Cytochrome P450 4F3 OS=Homo sapiens OX=9606 GN=CYP4F3 PE=1 SV=2	0	0	0	0	0	0	0	0	0		0	0	0	0.00855427	0.180002	0.00991298		0	0	0	0	0	0.115974	0.0165382		0	0.0330781	0.0189303		>sp|Q08477|CP4F3_HUMAN Cytochrome P450 4F3 OS=Homo sapiens OX=9606 GN=CYP4F3 PE=1 SV=2
>sp|Q08722|CD47_HUMAN Leukocyte surface antigen CD47 OS=Homo sapiens OX=9606 GN=CD47 PE=1 SV=1	0	0	0	0	0	0	0	0.0334742	0.0446967		0	0.229611	0.067809	0.0723444	0.250434	0.0101072		0	0	0	0.0104515	0.0119207	0.207637	0.243242		0.00868566	0.105051	0.0676073		>sp|Q08722|CD47_HUMAN Leukocyte surface antigen CD47 OS=Homo sapiens OX=9606 GN=CD47 PE=1 SV=1
>sp|Q10588|BST1_HUMAN ADP-ribosyl cyclase/cyclic ADP-ribose hydrolase 2 OS=Homo sapiens OX=9606 GN=BST1 PE=1 SV=2	0	0	0	0	0	0	0	0	0		0	0.390232	0	0.0374131	0	0		0	0	0	0	0	0.324182	0		0	0.0712743	0.0463117		>sp|Q10588|BST1_HUMAN ADP-ribosyl cyclase/cyclic ADP-ribose hydrolase 2 OS=Homo sapiens OX=9606 GN=BST1 PE=1 SV=2
>sp|Q12913|PTPRJ_HUMAN Receptor-type tyrosine-protein phosphatase eta OS=Homo sapiens OX=9606 GN=PTPRJ PE=1 SV=3	0	0	0	0	0	0	0	0	0.645757		0	1.01862	0	1.14268	2.25125	2.40483		0	0	0	0	0.235599	0.490452	0		0.0717507	1.13623	0.103722		>sp|Q12913|PTPRJ_HUMAN Receptor-type tyrosine-protein phosphatase eta OS=Homo sapiens OX=9606 GN=PTPRJ PE=1 SV=3
>sp|Q13510|ASAH1_HUMAN Acid ceramidase OS=Homo sapiens OX=9606 GN=ASAH1 PE=1 SV=5	0	0	0	0	0	0	0	0	0		0	0	0	0	0	0		0	0	0	0	0	0.0903829	0.0225672		0	0	0.0161357		>sp|Q13510|ASAH1_HUMAN Acid ceramidase OS=Homo sapiens OX=9606 GN=ASAH1 PE=1 SV=5
>sp|Q13637|RAB32_HUMAN Ras-related protein Rab-32 OS=Homo sapiens OX=9606 GN=RAB32 PE=1 SV=3	0	0	0	0	0	0	0	0	0		0	0.0829136	0	0.161771	0	0		0	0	0	0	0	0	0		0	0.0407808	0		>sp|Q13637|RAB32_HUMAN Ras-related protein Rab-32 OS=Homo sapiens OX=9606 GN=RAB32 PE=1 SV=3
>sp|Q14254|FLOT2_HUMAN Flotillin-2 OS=Homo sapiens OX=9606 GN=FLOT2 PE=1 SV=2	0	0	0	0	0	0	0.0149865	0	0.05898		0	0.309427	0.0321768	0.0293859	0.250776	0.0190718		0	0	0	0.00983662	0	0.0553212	0.0411088		0.0082185	0.106806	0.0151809		>sp|Q14254|FLOT2_HUMAN Flotillin-2 OS=Homo sapiens OX=9606 GN=FLOT2 PE=1 SV=2
>sp|Q14697|GANAB_HUMAN Neutral alpha-glucosidase AB OS=Homo sapiens OX=9606 GN=GANAB PE=1 SV=3	0	0	0	0	0	0	0	0	0		0	0	0.00655826	0.00617812	0.0854801	0		0	0	0	0	0	0.0556151	0.0146512		0	0.0163694	0.010038		>sp|Q14697|GANAB_HUMAN Neutral alpha-glucosidase AB OS=Homo sapiens OX=9606 GN=GANAB PE=1 SV=3
>sp|Q14764|MVP_HUMAN Major vault protein OS=Homo sapiens OX=9606 GN=MVP PE=1 SV=4	0	0	0.0154114	0	0	0.0187442	0.121456	0.0240867	0.132964		0	0.520113	0.013044	0.0191194	0.245101	0.00485262		0	0	0	0.00579248	0.0172083	0	0.0109504		0.0347403	0.133705	0.00485017		>sp|Q14764|MVP_HUMAN Major vault protein OS=Homo sapiens OX=9606 GN=MVP PE=1 SV=4
>sp|Q14956|GPNMB_HUMAN Transmembrane glycoprotein NMB OS=Homo sapiens OX=9606 GN=GPNMB PE=1 SV=2	0	0.0114485	0.0712318	0.0111358	0.00795821	0.122295	0	0.037752	0.0369362		0	0	0	0	0.0313401	0		0	0.00356877	0.0365447	0	0.0683436	0.0200328	0.0218722		0.0331953	0.00522335	0.0214803		>sp|Q14956|GPNMB_HUMAN Transmembrane glycoprotein NMB OS=Homo sapiens OX=9606 GN=GPNMB PE=1 SV=2
>sp|Q15365|PCBP1_HUMAN Poly(rC)-binding protein 1 OS=Homo sapiens OX=9606 GN=PCBP1 PE=1 SV=2	0	0	0	0	0	0	0	0	0		0	0.0458613	0	0	0.0722942	0		0	0	0	0	0	0	0.0707313		0	0.0196926	0.0101045		>sp|Q15365|PCBP1_HUMAN Poly(rC)-binding protein 1 OS=Homo sapiens OX=9606 GN=PCBP1 PE=1 SV=2
>sp|Q15907|RB11B_HUMAN Ras-related protein Rab-11B OS=Homo sapiens OX=9606 GN=RAB11B PE=1 SV=4	0	0	0.0174287	0	0.00532228	0.0107231	0	0.0148827	0.0456904		0	0.097275	0.0148966	0.0291455	0.152577	0		0	0	0.0083669	0.012115	0.0212258	0.0783304	0.0336067		0.0104497	0.0489823	0.0219493		>sp|Q15907|RB11B_HUMAN Ras-related protein Rab-11B OS=Homo sapiens OX=9606 GN=RAB11B PE=1 SV=4
>sp|Q5VTE0|EF1A3_HUMAN Putative elongation factor 1-alpha-like 3 OS=Homo sapiens OX=9606 GN=EEF1A1P5 PE=5 SV=1	0	0	0.193947	0.0314564	0.064121	0.178786	0.092913	0.0499383	0.0795542		0	0.113254	0.0585324	0.0234924	0.166012	0.0373458		0.0439863	0.0450356	0.056774	0.0404151	0	0	0		0.0767463	0.0664394	0.0266016		>sp|Q5VTE0|EF1A3_HUMAN Putative elongation factor 1-alpha-like 3 OS=Homo sapiens OX=9606 GN=EEF1A1P5 PE=5 SV=1
>sp|Q6P4A8|PLBL1_HUMAN Phospholipase B-like 1 OS=Homo sapiens OX=9606 GN=PLBD1 PE=1 SV=2	0	0	0	0	0	0	0	0	0.0148489		0	0	0	0.0352118	0.0437013	0		0	0	0	0	0.0139972	0.383886	0.0672163		0.00164987	0.0131522	0.0664428		>sp|Q6P4A8|PLBL1_HUMAN Phospholipase B-like 1 OS=Homo sapiens OX=9606 GN=PLBD1 PE=1 SV=2
>sp|Q6UX06|OLFM4_HUMAN Olfactomedin-4 OS=Homo sapiens OX=9606 GN=OLFM4 PE=1 SV=1	0	0	0	0	0	0	0	0	0.00946606		0	0.0764133	0	0.032831	0.0767034	0		0	0	0	0.00664098	0	0.127162	0.044627		0.00105178	0.0309913	0.0254899		>sp|Q6UX06|OLFM4_HUMAN Olfactomedin-4 OS=Homo sapiens OX=9606 GN=OLFM4 PE=1 SV=1
>sp|Q86UX7|URP2_HUMAN Fermitin family homolog 3 OS=Homo sapiens OX=9606 GN=FERMT3 PE=1 SV=1	0	0	0	0	0	0	0	0.0170806	0.0398078		0	0.0517353	0.0419402	0.0210129	0.158641	0.0109401		0	0	0	0.0200924	0.0160167	0.0243543	0.0754195		0.00632093	0.0473782	0.0194118		>sp|Q86UX7|URP2_HUMAN Fermitin family homolog 3 OS=Homo sapiens OX=9606 GN=FERMT3 PE=1 SV=1
>sp|Q8IV08|PLD3_HUMAN 5-3 exonuclease PLD3 OS=Homo sapiens OX=9606 GN=PLD3 PE=1 SV=1	0	0	0	0	0	0.0312027	0	0	0		0	0	0	0	0	0		0	0	0	0	0	0	0		0.00346697	0	0		>sp|Q8IV08|PLD3_HUMAN 5-3 exonuclease PLD3 OS=Homo sapiens OX=9606 GN=PLD3 PE=1 SV=1
>sp|Q8TD55|PKHO2_HUMAN Pleckstrin homology domain-containing family O member 2 OS=Homo sapiens OX=9606 GN=PLEKHO2 PE=1 SV=1	0	0	0	0	0	0	0	0.156344	0		0	0	0	0	0	0		0	0	0	0.0447547	0	0	0		0.0173715	0	0.00639352		>sp|Q8TD55|PKHO2_HUMAN Pleckstrin homology domain-containing family O member 2 OS=Homo sapiens OX=9606 GN=PLEKHO2 PE=1 SV=1
>sp|Q99536|VAT1_HUMAN Synaptic vesicle membrane protein VAT-1 homolog OS=Homo sapiens OX=9606 GN=VAT1 PE=1 SV=2	0	0	0.0653292	0	0.0201339	0.0108427	0.0251891	0.0364387	0		0	0.015818	0.00903961	0.0206105	0.0721282	0		0.00525476	0	0.0212061	0.0104999	0.026643	0	0		0.0175482	0.0195994	0.00908625		>sp|Q99536|VAT1_HUMAN Synaptic vesicle membrane protein VAT-1 homolog OS=Homo sapiens OX=9606 GN=VAT1 PE=1 SV=2
>sp|Q99623|PHB2_HUMAN Prohibitin-2 OS=Homo sapiens OX=9606 GN=PHB2 PE=1 SV=2	0	0	0	0	0	0	0	0	0.00841518		0	0.0267199	0.00781714	0.00382089	0.0657531	0		0	0	0	0	0	0	0		0.00093502	0.0173519	0		>sp|Q99623|PHB2_HUMAN Prohibitin-2 OS=Homo sapiens OX=9606 GN=PHB2 PE=1 SV=2
>sp|Q9BQE3|TBA1C_HUMAN Tubulin alpha-1C chain OS=Homo sapiens OX=9606 GN=TUBA1C PE=1 SV=1;>sp|P68363|TBA1B_HUMAN Tubulin alpha-1B chain OS=Homo sapiens OX=9606 GN=TUBA1B PE=1 SV=1;>sp|Q71U36|TBA1A_HUMAN Tubulin alpha-1A chain OS=Homo sapiens OX=9606 GN=TUB	0	0.0145714	0.0545709	0.00806937	0.0191238	0.0592055	0.141864	0.0416226	0.170671		0	0.366492	0.112888	0.0621106	0.295801	0.0339253		0.0128674	0	0.0127666	0.0249735	0.0925653	0.194086	0.323993		0.0566331	0.145203	0.0944645		>sp|Q9BQE3|TBA1C_HUMAN Tubulin alpha-1C chain OS=Homo sapiens OX=9606 GN=TUBA1C PE=1 SV=1;>sp|P68363|TBA1B_HUMAN Tubulin alpha-1B chain OS=Homo sapiens OX=9606 GN=TUBA1B PE=1 SV=1;>sp|Q71U36|TBA1A_HUMAN Tubulin alpha-1A chain OS=Homo sapiens OX=9606 GN=TUB
>sp|Q9H0U4|RAB1B_HUMAN Ras-related protein Rab-1B OS=Homo sapiens OX=9606 GN=RAB1B PE=1 SV=1;>sp|P62820|RAB1A_HUMAN Ras-related protein Rab-1A OS=Homo sapiens OX=9606 GN=RAB1A PE=1 SV=3	0	0	0	0	0	0	0.0650782	0.0345887	0.0577731		0	0.124399	0.0399657	0.0478817	0.221318	0		0	0	0	0	0	0.0530375	0.162116		0.0174933	0.0722607	0.0307362		>sp|Q9H0U4|RAB1B_HUMAN Ras-related protein Rab-1B OS=Homo sapiens OX=9606 GN=RAB1B PE=1 SV=1;>sp|P62820|RAB1A_HUMAN Ras-related protein Rab-1A OS=Homo sapiens OX=9606 GN=RAB1A PE=1 SV=3
>sp|Q9H299|SH3L3_HUMAN SH3 domain-binding glutamic acid-rich-like protein 3 OS=Homo sapiens OX=9606 GN=SH3BGRL3 PE=1 SV=1	0	0	0.081671	0	0.0148276	0.0187265	0.0106824	0	0		0	0	0.0294579	0	0.0946356	0		0	0	0.00393908	0	0	0	0.109884		0.0139897	0.0206822	0.0162604		>sp|Q9H299|SH3L3_HUMAN SH3 domain-binding glutamic acid-rich-like protein 3 OS=Homo sapiens OX=9606 GN=SH3BGRL3 PE=1 SV=1
>sp|Q9H3N1|TMX1_HUMAN Thioredoxin-related transmembrane protein 1 OS=Homo sapiens OX=9606 GN=TMX1 PE=1 SV=1	0	0	0	0	0	0	0	0	0		0	0.0342199	0	0.00649479	0.165669	0		0	0	0	0	0	0	0		0	0.0343973	0		>sp|Q9H3N1|TMX1_HUMAN Thioredoxin-related transmembrane protein 1 OS=Homo sapiens OX=9606 GN=TMX1 PE=1 SV=1
>sp|Q9H4G4|GAPR1_HUMAN Golgi-associated plant pathogenesis-related protein 1 OS=Homo sapiens OX=9606 GN=GLIPR2 PE=1 SV=3	0	0	0.0219284	0.0120956	0.0163967	0.050148	0.041783	0.059381	0.216011		0	0.0877102	0.0407861	0.0402504	0.864035	0.0718673		0.009821	0.00816784	0.0521609	0.0869102	0.0511621	0.238807	0.124014		0.046416	0.184108	0.0815777		>sp|Q9H4G4|GAPR1_HUMAN Golgi-associated plant pathogenesis-related protein 1 OS=Homo sapiens OX=9606 GN=GLIPR2 PE=1 SV=3
>sp|Q9HDC9|APMAP_HUMAN Adipocyte plasma membrane-associated protein OS=Homo sapiens OX=9606 GN=APMAP PE=1 SV=2	0	0	0	0	0	0	0	0.00285732	0.0691264		0	0.0179004	0.00703111	0.0190884	0.731397	0.0337931		0	0	0	0.00505353	0	0.43126	0.0638092		0.00799819	0.134868	0.0714462		>sp|Q9HDC9|APMAP_HUMAN Adipocyte plasma membrane-associated protein OS=Homo sapiens OX=9606 GN=APMAP PE=1 SV=2
>sp|Q9P2D1|CHD7_HUMAN Chromodomain-helicase-DNA-binding protein 7 OS=Homo sapiens OX=9606 GN=CHD7 PE=1 SV=3	0	0	0	0	0	0	0.114612	0	0		0	0	0	0.0575481	0	0		0	0	0	0.0802116	0.0500857	0	0		0.0127346	0.00959135	0.0186139		>sp|Q9P2D1|CHD7_HUMAN Chromodomain-helicase-DNA-binding protein 7 OS=Homo sapiens OX=9606 GN=CHD7 PE=1 SV=3
																										#DIV/0!	#DIV/0!	#DIV/0!
																										#DIV/0!	#DIV/0!	#DIV/0!
																										#DIV/0!	#DIV/0!	#DIV/0!
																										#DIV/0!	#DIV/0!	#DIV/0!
																										#DIV/0!	#DIV/0!	#DIV/0!
																										#DIV/0!	#DIV/0!	#DIV/0!
																										#DIV/0!	#DIV/0!	#DIV/0!
																										#DIV/0!	#DIV/0!	#DIV/0!
																										#DIV/0!	#DIV/0!	#DIV/0!
																										#DIV/0!	#DIV/0!	#DIV/0!
																										#DIV/0!	#DIV/0!	#DIV/0!
																										#DIV/0!	#DIV/0!	#DIV/0!
																										#DIV/0!	#DIV/0!	#DIV/0!
																										#DIV/0!	#DIV/0!	#DIV/0!
																										#DIV/0!	#DIV/0!	#DIV/0!
																										#DIV/0!	#DIV/0!	#DIV/0!
																										#DIV/0!	#DIV/0!	#DIV/0!
																										#DIV/0!	#DIV/0!	#DIV/0!
																										#DIV/0!	#DIV/0!	#DIV/0!
																										#DIV/0!	#DIV/0!	#DIV/0!
																										#DIV/0!	#DIV/0!	#DIV/0!
																										#DIV/0!	#DIV/0!	#DIV/0!
																										#DIV/0!	#DIV/0!	#DIV/0!
																										#DIV/0!	#DIV/0!	#DIV/0!
																										#DIV/0!	#DIV/0!	#DIV/0!
																										#DIV/0!	#DIV/0!	#DIV/0!
																										#DIV/0!	#DIV/0!	#DIV/0!
																										#DIV/0!	#DIV/0!	#DIV/0!
																										#DIV/0!	#DIV/0!	#DIV/0!
																										#DIV/0!	#DIV/0!	#DIV/0!
																										#DIV/0!	#DIV/0!	#DIV/0!
																										#DIV/0!	#DIV/0!	#DIV/0!
																										#DIV/0!	#DIV/0!	#DIV/0!
																										#DIV/0!	#DIV/0!	#DIV/0!
																										#DIV/0!	#DIV/0!	#DIV/0!
																										#DIV/0!	#DIV/0!	#DIV/0!
																										#DIV/0!	#DIV/0!	#DIV/0!
																										#DIV/0!	#DIV/0!	#DIV/0!
																										#DIV/0!	#DIV/0!	#DIV/0!
																										#DIV/0!	#DIV/0!	#DIV/0!
																										#DIV/0!	#DIV/0!	#DIV/0!
																										#DIV/0!	#DIV/0!	#DIV/0!
																										#DIV/0!	#DIV/0!	#DIV/0!
																										#DIV/0!	#DIV/0!	#DIV/0!
